# Supplementary material for: Quantitative Changes in the Transcription of Phytohormone-Related Genes: Some Transcription Factors Are Major Causes of the Wheat Mutant dmc Not Tillering
Source: Int J Mol Sci. 2018 Apr 29;19(5):1324. doi: 10.3390/ijms19051324 (PMC5983577; doi:10.3390/ijms19051324)
Supplement: Supplementary file 1 [file ijms-19-01324-s001.zip]

Archive with 24 entries (24 files):
- Figure S1.tif
- Figure S10.tif
- Figure S11.tif
- Figure S2.tif
- Figure S3.pdf
- Figure S4.tif
- Figure S5.tif
- Figure S6.tif
- Figure S7.tif
- Figure S8.tif
- Figure S9.tif
- Table S1.xlsx
- Table S10.xlsx
- Table S11.xlsx
- Table S12.xlsx
- Table S13.xlsx
- Table S2.xlsx
- Table S3.xlsx
- Table S4.xlsx
- Table S5.xlsx
- Table S6.xlsx
- Table S7.xlsx
- Table S8.xlsx
- Table S9.xlsx
