# Supplementary material for: Quantitative Changes in the Transcription of Phytohormone-Related Genes: Some Transcription Factors Are Major Causes of the Wheat Mutant dmc Not Tillering
Source: Int J Mol Sci. 2018 Apr 29;19(5):1324. doi: 10.3390/ijms19051324 (PMC5983577; doi:10.3390/ijms19051324)
Supplement: Supplementary file 1 [file ijms-19-01324-s001.zip › Table S1.xlsx]

## Sheet: Sheet1
Table S1 Statistic data of the cDNA sequencing
Sample	Total reads	Total base	GC content (%)	Q30 (%)
T1	37870672	11249263312	0.5627	0.8916
T2	38899157	11539873474	0.5685	0.8952
T3	34243122	10181191244	0.5584	0.8926
T4	34725341	10332064408	0.5663	0.8921
T5	40276371	11947540088	0.5617	0.8898
T6	45700495	13576594404	0.5597	0.8939
T1, T2, T3: mutant dmc; T4, T5, T6: Guomai 301.
Clean reads: the total pair-end Reads in clean Data; Clean bases: the total number of bases in clean Data; Q30%: The identification accuracy of bases was 99. 9%.
