# Supplementary material for: Quantitative Changes in the Transcription of Phytohormone-Related Genes: Some Transcription Factors Are Major Causes of the Wheat Mutant dmc Not Tillering
Source: Int J Mol Sci. 2018 Apr 29;19(5):1324. doi: 10.3390/ijms19051324 (PMC5983577; doi:10.3390/ijms19051324)
Supplement: Supplementary file 1 [file ijms-19-01324-s001.zip › Table S10.xlsx]

## Sheet: Sheet1
Table S10 The DEGs involved in carbohydrate metabolisms and other metabolisms
Gene ID	Database-ID	E-value	Swiss-Prot annotation	log2FC	FDR
carbohydrate metabolism
CS-7BL-AA1908770	tr|Q9ZT66|E134_MAIZE	2.55899e-72	Endo-1,3;1,4-beta-D-glucanase (Precursor)	2.12515	3.67e-06
CS-1DS-AA0263350	tr|Q9ZT66|E134_MAIZE	3.21767e-78	Endo-1,3;1,4-beta-D-glucanase (Precursor)	1.96374	0.000131345
CS-1AL-AA0053330	tr|Q9ZT66|E134_MAIZE	3.07544e-64	Endo-1,3;1,4-beta-D-glucanase (Precursor)	1.70984	1.8e-06
CS-1DL-AA0187130	tr|Q9ZT66|E134_MAIZE	1.47251e-07	Endo-1,3;1,4-beta-D-glucanase (Precursor)	1.6324	0.000248538
CS-1AS-AA0061170	tr|Q9ZT66|E134_MAIZE	4.8019e-76	Endo-1,3;1,4-beta-D-glucanase (Precursor)	1.45486	6.13e-13
CS-1BL-AA0111750	tr|Q9ZT66|E134_MAIZE	1.94068e-48	Endo-1,3;1,4-beta-D-glucanase (Precursor)	1.37363	2.33e-08
CS-1DL-AA0192060	tr|Q9ZT66|E134_MAIZE	2.98419e-65	Endo-1,3;1,4-beta-D-glucanase (Precursor)	1.06482	2.89e-08
CS-7AS-AA1816580	tr|Q654U4|GUN16_ORYSJ	0	Endoglucanase 16 (Precursor)	-1.2046	1.38e-09
CS-3B-AA0804240	tr|Q94G86|ALL9_OLEEU	2.26559e-22	Glucan endo-1,3-beta-D-glucosidase (Precursor)	1.39069	9.93e-09
Wheat-newGene-9617	tr|Q94G86|ALL9_OLEEU	2.24724e-32	Glucan endo-1,3-beta-D-glucosidase (Precursor)	1.24544	0.00143532
CS-3AS-AA0697960	tr|P52409|E13B_WHEAT	9.67415e-23	Glucan endo-1,3-beta-glucosidase (Precursor)	1.08994	2.75e-05
CS-2AL-AA0283890	tr|P52409|E13B_WHEAT	3.47218e-117	Glucan endo-1,3-beta-glucosidase (Precursor)	-1.02862	0.00363338
Wheat-newGene-7023	tr|P49237|E13B_MAIZE	1.49532e-137	Glucan endo-1,3-beta-glucosidase, acidic isoform (Precursor)	7.51849	1.55e-07
CS-3AL-AA0633820	tr|P49237|E13B_MAIZE	2.60617e-137	Glucan endo-1,3-beta-glucosidase, acidic isoform (Precursor)	4.44029	0.00775859
CS-2BS-AA0483960	tr|O65399|E131_ARATH	1.36863e-24	Glucan endo-1,3-beta-glucosidase 1 (Precursor)	1.39367	0.000253842
CS-4DL-AA1141200	tr|O65399|E131_ARATH	7.22551e-17	Glucan endo-1,3-beta-glucosidase 1 (Precursor)	1.31808	2.59e-11
CS-3DL-AA0868120	tr|Q9FJU9|E1313_ARATH	0	Glucan endo-1,3-beta-glucosidase 13 (Precursor)	-1.03879	1.21e-10
CS-3B-AA0750060	tr|Q9FJU9|E1313_ARATH	0	Glucan endo-1,3-beta-glucosidase 13 (Precursor)	-1.06858	2.28e-11
CS-3AL--AA0619530	tr|Q9ZQG9|E1314_ARATH	9.33439e-155	Glucan endo-1,3-beta-glucosidase 14 (Precursor)	2.08612	1.71e-06
CS-3DL-AA0857910	tr|Q9ZQG9|E1314_ARATH	8.96837e-158	Glucan endo-1,3-beta-glucosidase 14 (Precursor)	1.42855	5.36e-08
CS-3AL-AA0663980	tr|Q9ZQG9|E1314_ARATH	1.0879e-150	Glucan endo-1,3-beta-glucosidase 14 (Precursor)	1.41634	9.81e-09
CS-3B-AA0721220	tr|Q9ZQG9|E1314_ARATH	2.18155e-151	Glucan endo-1,3-beta-glucosidase 14 (Precursor)	1.34085	5.62e-11
CS-3B-AA0735320	tr|Q9ZQG9|E1314_ARATH	8.33031e-159	Glucan endo-1,3-beta-glucosidase 14 (Precursor)	1.0373	0.000770295
CS-6BS-AA1669130	tr|Q94CD8|E134_ARATH	4.59973e-46	Glucan endo-1,3-beta-glucosidase 4 (Precursor)	1.42811	0.00107465
CS-4BL-AA1070190	tr|Q94CD8|E134_ARATH	2.54125e-18	Glucan endo-1,3-beta-glucosidase 4 (Precursor)	1.21173	6.6e-11
Wheat-newGene-14870	tr|Q93Z08|E136_ARATH	0	Glucan endo-1,3-beta-glucosidase 6 (Precursor)	-1.75729	4.59e-15
CS-3DL-AA0891210	tr|P34742|E13A_HORVU	0	Glucan endo-1,3-beta-glucosidase GI	2.06545	0.00466295
CS-2BS-AA0494060	tr|A2YMH5|CSLF3_ORYSI	0	Probable mixed-linked glucan synthase 3	2.58553	2.41e-06
CS-2AS-AA0359050	tr|Q6ZF85|CSLF3_ORYSJ	0	Probable mixed-linked glucan synthase 3	3.29946	1.83e-05
CS-2DS-AA0581710	tr|Q6ZF85|CSLF3_ORYSJ	0	Probable mixed-linked glucan synthase 3	2.28589	7.93e-32
CS-2DS-AA0573830	tr|Q84S18|CSLF8_ORYSJ	0	Probable mixed-linked glucan synthase 8	3.73142	8.95e-08
CS-2DS-AA0596060	tr|Q84S18|CSLF8_ORYSJ	0	Probable mixed-linked glucan synthase 8	1.62578	0.000252511
CS-1AL-AA0047110	tr|Q8H038|KATAM_ORYSJ	5.88519e-142	Xyloglucan galactosyltransferase KATAMARI1 homolog	2.93139	1.51e-06
CS-1BL-AA0118770	tr|Q8H038|KATAM_ORYSJ	3.00643e-141	Xyloglucan galactosyltransferase KATAMARI1 homolog	2.56844	0.0080245
CS-1DL-AA0228440	tr|Q8H038|KATAM_ORYSJ	5.27933e-72	Xyloglucan galactosyltransferase KATAMARI1 homolog	2.50843	2.68e-10
CS-2BL-AA0402210	tr|Q8H038|KATAM_ORYSJ	9.89225e-114	Xyloglucan galactosyltransferase KATAMARI1 homolog	2.33661	5.74e-06
CS-3DS-AA0925760	tr|Q8H038|KATAM_ORYSJ	5.0194e-149	Xyloglucan galactosyltransferase KATAMARI1 homolog	2.12693	0.000412131
CS-4DL-AA1135900	tr|Q8H038|KATAM_ORYSJ	0	Xyloglucan galactosyltransferase KATAMARI1 homolog	2.08922	0.0079163
CS-2AL-AA0273920	tr|Q8H038|KATAM_ORYSJ	2.11958e-111	Xyloglucan galactosyltransferase KATAMARI1 homolog	2.07679	1.32e-05
CS-4AL-AA0975560	tr|Q8H038|KATAM_ORYSJ	0	Xyloglucan galactosyltransferase KATAMARI1 homolog	1.87723	0.00743469
CS-3DS-AA0925770	tr|Q8H038|KATAM_ORYSJ	5.40424e-139	Xyloglucan galactosyltransferase KATAMARI1 homolog	1.77175	1.81e-05
CS-3AS-AA0674070	tr|Q8H038|KATAM_ORYSJ	6.14888e-134	Xyloglucan galactosyltransferase KATAMARI1 homolog	1.62845	0.000383088
CS-1BL-AA0131640	tr|Q8H038|KATAM_ORYSJ	2.33158e-164	Xyloglucan galactosyltransferase KATAMARI1 homolog	1.57101	0.000695908
CS-4BL-AA1034480	tr|Q8H038|KATAM_ORYSJ	0	Xyloglucan galactosyltransferase KATAMARI1 homolog	1.46342	0.000263181
CS-2DL-AA0515060	tr|Q8H038|KATAM_ORYSJ	1.60549e-112	Xyloglucan galactosyltransferase KATAMARI1 homolog	1.3203	0.00400219
CS-3DS-AA0910940	tr|Q7PC69|CSLC3_ORYSJ	0	Probable xyloglucan glycosyltransferase 3	2.27905	7.05e-06
CS-3AS-AA0686890	tr|Q7PC69|CSLC3_ORYSJ	0	Probable xyloglucan glycosyltransferase 3	2.26808	5.31e-05
CS-3B-AA0718310	tr|Q7PC69|CSLC3_ORYSJ	0	Probable xyloglucan glycosyltransferase 3	2.08672	4.32e-05
CS-1BL-AA0099830	tr|Q6L538|CSLC7_ORYSJ	0	Probable xyloglucan glycosyltransferase 7	1.38282	6.23e-08
CS-1DL-AA0205730	tr|Q6L538|CSLC7_ORYSJ	0	Probable xyloglucan glycosyltransferase 7	1.32577	2.98e-10
CS-1AL-AA0028090	tr|Q6L538|CSLC7_ORYSJ	0	Probable xyloglucan glycosyltransferase 7	1.01845	9.77e-07
CS-5BS-AA1381520	tr|Q76BW5|XTH8_ORYSJ	3.95987e-119	Xyloglucan endotransglycosylase/hydrolase protein 8 (Precursor)	1.8432	1.6e-20
CS-6DL-AA1700780	tr|Q76BW5|XTH8_ORYSJ	2.43797e-129	Xyloglucan endotransglycosylase/hydrolase protein 8 (Precursor)	1.64988	2.56e-08
CS-6AL-AA1500900	tr|Q76BW5|XTH8_ORYSJ	7.12683e-129	Xyloglucan endotransglycosylase/hydrolase protein 8 (Precursor)	1.35688	3.01e-17
CS-5DS-AA1491680	tr|Q76BW5|XTH8_ORYSJ	3.40329e-113	Xyloglucan endotransglycosylase/hydrolase protein 8 (Precursor)	1.31033	1.67e-16
CS-7AS-AA1830770	tr|Q76BW5|XTH8_ORYSJ	1.26588e-121	Xyloglucan endotransglycosylase/hydrolase protein 8 (Precursor)	1.06488	9.22e-11
CS-6BL-AA1621920	tr|Q76BW5|XTH8_ORYSJ	3.60219e-129	Xyloglucan endotransglycosylase/hydrolase protein 8 (Precursor)	1.00164	5.08e-08
CS-7BL-AA1859780	tr|Q38910|XTH23_ARATH	5.69524e-102	Probable xyloglucan endotransglucosylase/hydrolase protein 23 (Precursor)	2.39771	2.93e-20
CS-7AL-AA1778500	tr|Q38910|XTH23_ARATH	1.28191e-104	Probable xyloglucan endotransglucosylase/hydrolase protein 23 (Precursor)	1.27749	3.59e-13
CS-7DL-AA1976600	tr|Q38910|XTH23_ARATH	3.74474e-104	Probable xyloglucan endotransglucosylase/hydrolase protein 23 (Precursor)	1.10365	1.86e-08
CS-7DL-AA1992050	tr|Q38910|XTH23_ARATH	7.11067e-111	Probable xyloglucan endotransglucosylase/hydrolase protein 23 (Precursor)	-1.24317	5.89e-05
CS-7DL-AA1983010	tr|Q38907|XTH25_ARATH	1.21312e-141	Probable xyloglucan endotransglucosylase/hydrolase protein 25 (Precursor)	1.26697	0.00406041
CS-6AL-AA1504410	tr|Q38909|XTH28_ARATH	1.08942e-95	Probable xyloglucan endotransglucosylase/hydrolase protein 28 (Precursor)	-1.35082	4.77e-12
CS-5AL-AA1222720	tr|P93046|XTH31_ARATH	2.83723e-20	Probable xyloglucan endotransglucosylase/hydrolase protein 31 (Precursor)	1.80522	9.83e-14
CS-7BS-AA1935750	tr|Q9LRS2|TBL22_ARATH	5.49857e-89	Protein ALTERED XYLOGLUCAN 4-like	-1.08134	0.00144602
CS-7DS-AA2049300	tr|Q9LRS2|TBL22_ARATH	2.00255e-98	Protein ALTERED XYLOGLUCAN 4-like	-1.13188	0.00055451
CS-7AS-AA1808950	tr|Q9LRS2|TBL22_ARATH	2.01058e-101	Protein ALTERED XYLOGLUCAN 4-like	-1.14593	0.000142654
CS-4BL-AA1069510	tr|Q66PF3|UFOG3_FRAAN	2.36099e-90	Putative UDP-glucose flavonoid 3-O-glucosyltransferase 3	2.90235	5.73e-05
CS-1DL-AA0219990	tr|Q2V6K0|UFOG6_FRAAN	1.28792e-79	UDP-glucose flavonoid 3-O-glucosyltransferase 6	2.80196	1.89e-14
CS-2BS-AA0455500	tr|Q2V6J9|UFOG7_FRAAN	8.98022e-98	UDP-glucose flavonoid 3-O-glucosyltransferase 7	1.86998	1.59e-10
CS-2DS-AA0587150	tr|Q2V6J9|UFOG7_FRAAN	6.88383e-97	UDP-glucose flavonoid 3-O-glucosyltransferase 7	1.6825	1.01e-07
CS-1BL-AA0088490	tr|Q8LNZ3|UGE1_ORYSJ	0	UDP-glucose 4-epimerase 1	2.44907	6.51e-10
CS-1DL-AA0188800	tr|Q8LNZ3|UGE1_ORYSJ	0	UDP-glucose 4-epimerase 1	2.41227	6.07e-09
CS-5AL-AA1192890	tr|P15280|GLGS_ORYSJ	0	Glucose-1-phosphate adenylyltransferase small subunit, chloroplastic/amyloplastic (Precursor)	2.14505	3.44e-11
CS-5BL-AA1354680	tr|P15280|GLGS_ORYSJ	0	Glucose-1-phosphate adenylyltransferase small subunit, chloroplastic/amyloplastic (Precursor)	2.07781	6.28e-15
CS-6DS-AA1736930	tr|Q9FY99|G6PD2_ARATH	0	Glucose-6-phosphate 1-dehydrogenase 2, chloroplastic (Precursor)	1.77428	3.36e-17
CS-5DL-AA1448600	tr|P15280|GLGS_ORYSJ	0	Glucose-1-phosphate adenylyltransferase small subunit, chloroplastic/amyloplastic (Precursor)	1.50903	3.15e-07
CS-6BS-AA1633250	tr|O24357|G6PDC_SPIOL	0	Glucose-6-phosphate 1-dehydrogenase, chloroplastic (Precursor)	1.26497	5.13e-08
CS-5DL-AA1433030	tr|Q40784|AAPC_CENCI	3.87885e-44	Putative glucose-6-phosphate 1-epimerase	1.59879	9.7e-14
CS-5AL-AA1212250	tr|Q40784|AAPC_CENCI	6.35715e-43	Putative glucose-6-phosphate 1-epimerase	1.44058	8.42e-06
CS-5BL-AA1310530	tr|Q40784|AAPC_CENCI	1.76526e-43	Putative glucose-6-phosphate 1-epimerase	1.37364	1.65e-16
CS-4AS-AA1030460	tr|Q40784|AAPC_CENCI	1.93115e-06	Putative glucose-6-phosphate 1-epimerase	1.26478	1.16e-10
CS-5AL-AA1216090	tr|Q29Q28|UTR2_ARATH	0	UDP-galactose/UDP-glucose transporter 2	1.2079	0.0036008
CS-7AL-AA1779230	tr|P46256|ALF1_PEA	0	Fructose-bisphosphate aldolase, cytoplasmic isozyme 1	5.42191	4.86e-38
CS-7BL-AA1891270	tr|P46256|ALF1_PEA	0	Fructose-bisphosphate aldolase, cytoplasmic isozyme 1	3.64086	2.93e-33
CS-5BS-AA1375680	tr|Q40677|ALFC_ORYSJ	0	Fructose-bisphosphate aldolase, chloroplastic (Precursor)	1.98547	1.76e-19
CS-5BS-AA1375670	tr|Q40677|ALFC_ORYSJ	0	Fructose-bisphosphate aldolase, chloroplastic (Precursor)	1.94508	8.94e-10
CS-5AS-AA1259600	tr|Q40677|ALFC_ORYSJ	0	Fructose-bisphosphate aldolase, chloroplastic (Precursor)	1.70093	4.76e-19
CS-5DS-AA1478070	tr|Q40677|ALFC_ORYSJ	0	Fructose-bisphosphate aldolase, chloroplastic (Precursor)	1.29006	6.89e-15
CS-4DS-AA1171030	tr|Q40677|ALFC_ORYSJ	0	Fructose-bisphosphate aldolase, chloroplastic (Precursor)	1.28461	2.78e-17
CS-7DL-AA1980610	tr|P46256|ALF1_PEA	0	Fructose-bisphosphate aldolase, cytoplasmic isozyme 1	2.61015	0.00436344
CS-5DL-AA1430580	tr|Q9XI84|RBCMT_ARATH	0	[Fructose-bisphosphate aldolase]-lysine N-methyltransferase, chloroplastic (Precursor)	1.40412	3.84e-05
CS-5BL-AA1307440	tr|Q9XI84|RBCMT_ARATH	0	[Fructose-bisphosphate aldolase]-lysine N-methyltransferase, chloroplastic (Precursor)	1.11578	3.28e-05
CS-5AL-AA1253280	tr|Q9XI84|RBCMT_ARATH	0	[Fructose-bisphosphate aldolase]-lysine N-methyltransferase, chloroplastic (Precursor)	1.01882	4.63e-05
CS-4DL-AA1143650	tr|P09195|F16P1_WHEAT	0	Fructose-1,6-bisphosphatase, chloroplastic (Precursor)	2.54648	2.55e-30
CS-4BL-AA1066350	tr|P09195|F16P1_WHEAT	0	Fructose-1,6-bisphosphatase, chloroplastic (Precursor)	2.51177	4.56e-24
CS-4AS-AA1011970	tr|P09195|F16P1_WHEAT	0	Fructose-1,6-bisphosphatase, chloroplastic (Precursor)	1.89869	3.99e-23
CS-6DL-AA1697940	tr|Q41140|PFPA_RICCO	0	Pyrophosphate--fructose 6-phosphate 1-phosphotransferase subunit alpha	1.18308	5.15e-14
CS-6AL-AA1512290	tr|Q41140|PFPA_RICCO	0	Pyrophosphate--fructose 6-phosphate 1-phosphotransferase subunit alpha	1.00118	4.91e-10
CS-7BS-AA1941060	tr|Q41140|PFPA_RICCO	0	Pyrophosphate--fructose 6-phosphate 1-phosphotransferase subunit alpha	3.35544	4.51e-28
Wheat-newGene-14840	tr|Q9FSV7|SST_FESAR	0	Sucrose:sucrose 1-fructosyltransferase (Precursor)	4.59138	6.05e-15
CS-7AS-AA1820630	tr|Q9FSV7|SST_FESAR	0	Sucrose:sucrose 1-fructosyltransferase (Precursor)	2.1986	4.98e-16
CS-7DS-AA2042790	tr|Q9FSV7|SST_FESAR	0	Sucrose:sucrose 1-fructosyltransferase (Precursor)	1.59934	0.00536514
CS-4AL-AA0939290	tr|Q9FSV7|SST_FESAR	0	Sucrose:sucrose 1-fructosyltransferase (Precursor)	1.49769	1.45e-08
CS-7DS-AA2019550	tr|Q9FSV7|SST_FESAR	0	Sucrose:sucrose 1-fructosyltransferase (Precursor)	1.39255	2.83e-16
CS-4AL-AA0991190	tr|Q9FSV7|SST_FESAR	4.39167e-180	Sucrose:sucrose 1-fructosyltransferase (Precursor)	1.28906	2.91e-09
CS-7DS-AA2014520	tr|Q9FSV7|SST_FESAR	0	Sucrose:sucrose 1-fructosyltransferase (Precursor)	1.09721	0.000258026
CS-7AS-AA1820640	tr|Q9FSV7|SST_FESAR	0	Sucrose:sucrose 1-fructosyltransferase (Precursor)	1.04916	2.92e-06
CS-7DS-AA2044770	tr|Q9FSV7|SST_FESAR	0	Sucrose:sucrose 1-fructosyltransferase (Precursor)	1.0329	0.000449594
CS-7AS-AA1808380	tr|P31924|SUS1_ORYSJ	0	Sucrose synthase 1	-1.11272	0.00132009
CS-7DS-AA2043420	tr|P31924|SUS1_ORYSJ	0	Sucrose synthase 1	-1.21464	8.36e-11
CS-4BS-AA1077290	tr|Q53JI9|SPSA5_ORYSJ	0	Probable sucrose-phosphate synthase 5	1.14454	2.09e-09
CS-3AS-AA0678820	tr|Q6ZHZ1|SPSA4_ORYSJ	0	Probable sucrose-phosphate synthase 4	1.09219	9.19e-13
CS-3AS-AA0690490	tr|Q94A08|RFS2_ARATH	0	Probable galactinol--sucrose galactosyltransferase 2	2.12524	2.68e-09
CS-7AS-AA1823940	tr|Q84VX0|RFS1_ARATH	0	Probable galactinol--sucrose galactosyltransferase 1	1.91018	1.22e-09
CS-7BS-AA1935560	tr|Q84VX0|RFS1_ARATH	0	Probable galactinol--sucrose galactosyltransferase 1	1.90116	2.13e-15
CS-7DS-AA2029110	tr|Q84VX0|RFS1_ARATH	0	Probable galactinol--sucrose galactosyltransferase 1	1.48378	5.25e-11
CS-3B-AA0712980	tr|Q94A08|RFS2_ARATH	0	Probable galactinol--sucrose galactosyltransferase 2	1.22382	0.00121192
CS-U-AA2133000	tr|Q8RX87|RFS6_ARATH	0	Probable galactinol--sucrose galactosyltransferase 6	3.96527	5.82e-28
CS-7BS-AA1939380	tr|Q8RX87|RFS6_ARATH	0	Probable galactinol--sucrose galactosyltransferase 6	3.75292	6.33e-17
CS-7DS-AA2051560	tr|Q8RX87|RFS6_ARATH	0	Probable galactinol--sucrose galactosyltransferase 6	2.88814	1.12e-28
CS-2BL-AA0429850	tr|Q8LL05|SSG1B_HORVU	0	Granule-bound starch synthase 1b, chloroplastic/amyloplastic (Precursor; Fragment)	1.38378	1.1e-09
CS-2AL-AA0273760	tr|Q8LL05|SSG1B_HORVU	0	Granule-bound starch synthase 1b, chloroplastic/amyloplastic (Precursor; Fragment)	1.30983	6.22e-11
CS-2DL-AA0502660	tr|Q8LL05|SSG1B_HORVU	0	Granule-bound starch synthase 1b, chloroplastic/amyloplastic (Precursor; Fragment)	1.08851	1.24e-06
CS-6DL-AA1709380	tr|Q67WR5|FCL2_ORYSJ	3.99886e-166	Putative GDP-L-fucose synthase 2	3.37736	3.77e-07
CS-2BS-AA0449630	tr|P26667|RBS2_WHEAT	5.17771e-127	Ribulose bisphosphate carboxylase small chain PW9, chloroplastic (Precursor)	3.03983	1.26e-10
CS-2DS-AA0567600	tr|P26667|RBS2_WHEAT	5.17771e-127	Ribulose bisphosphate carboxylase small chain PW9, chloroplastic (Precursor)	2.59063	6.4e-18
CS-2BS-AA0449650	tr|P26667|RBS2_WHEAT	1.96602e-126	Ribulose bisphosphate carboxylase small chain PW9, chloroplastic (Precursor)	2.4144	6.15e-16
CS-2AS-AA0342640	tr|P26667|RBS2_WHEAT	1.49109e-111	Ribulose bisphosphate carboxylase small chain PW9, chloroplastic (Precursor)	1.96945	1.6e-15
CS-2BS-AA0449600	tr|P00871|RBS1_WHEAT	1.94194e-109	Ribulose bisphosphate carboxylase small chain PWS4.3, chloroplastic (Precursor)	2.48361	2.46e-09
CS-2DS-AA0567540	tr|P00871|RBS1_WHEAT	1.90303e-108	Ribulose bisphosphate carboxylase small chain PWS4.3, chloroplastic (Precursor)	2.37023	5.11e-14
Wheat-newGene-4044	tr|P00871|RBS1_WHEAT	1.38097e-107	Ribulose bisphosphate carboxylase small chain PWS4.3, chloroplastic (Precursor)	2.22282	1.21e-32
CS-2DS-AA0567560	tr|P00871|RBS1_WHEAT	1.80391e-113	Ribulose bisphosphate carboxylase small chain PWS4.3, chloroplastic (Precursor)	1.44957	0.00078507
CS-5BL-AA1317140	tr|Q40004|RBS_HORVU	9.93328e-125	Ribulose bisphosphate carboxylase small chain, chloroplastic (Precursor)	2.13404	1.96e-43
CS-5DL-AA1470980	tr|Q40004|RBS_HORVU	9.93328e-125	Ribulose bisphosphate carboxylase small chain, chloroplastic (Precursor)	2.11825	7.95e-44
CS-5BLAA1324540	tr|Q40004|RBS_HORVU	1.56674e-93	Ribulose bisphosphate carboxylase small chain, chloroplastic (Precursor)	2.00012	1.77e-39
CS-5AL-AA1212450	tr|Q40004|RBS_HORVU	9.38908e-110	Ribulose bisphosphate carboxylase small chain, chloroplastic (Precursor)	1.86632	2.4e-34
CS-5AL-AA1212330	tr|Q40004|RBS_HORVU	9.93328e-125	Ribulose bisphosphate carboxylase small chain, chloroplastic (Precursor)	1.76131	1.53e-29
CS-5DL-AA1440880	tr|Q40004|RBS_HORVU	6.70051e-121	Ribulose bisphosphate carboxylase small chain, chloroplastic (Precursor)	1.61446	6.85e-20
CS-3B-AA0809170	tr|A7M906|RBL_CUSGR	3.97112e-92	Ribulose bisphosphate carboxylase large chain	1.66696	5.19e-08
CS-1AL-AA0055320	tr|P11383|RBL_WHEAT	2.70471e-146	Ribulose bisphosphate carboxylase large chain (Precursor)	1.62978	5.05e-14
CS-1DL-AA0211160	tr|P11383|RBL_WHEAT	5.18566e-130	Ribulose bisphosphate carboxylase large chain (Precursor)	1.60933	9.24e-12
CS-3AL-AA0645800	tr|P11383|RBL_WHEAT	1.90615e-101	Ribulose bisphosphate carboxylase large chain (Precursor)	1.60647	1.63e-20
CS-3B-AA0831590	tr|P11383|RBL_WHEAT	1.15686e-72	Ribulose bisphosphate carboxylase large chain (Precursor)	1.56847	1.58e-07
CS-U-AA2168590	tr|P11383|RBL_WHEAT	4.8051e-54	Ribulose bisphosphate carboxylase large chain (Precursor)	1.54017	4.22e-21
Wheat-newGene-6765	tr|P25413|RBL_AEGCR	5.25842e-61	Ribulose bisphosphate carboxylase large chain (Fragment)	1.1476	0.000214984
CS-4BS-AA1077790	tr|Q40073|RCAA_HORVU	0	Ribulose bisphosphate carboxylase/oxygenase activase A, chloroplastic (Precursor)	1.24762	6.25e-15
CS-4DS-AA1171210	tr|Q40073|RCAA_HORVU	0	Ribulose bisphosphate carboxylase/oxygenase activase A, chloroplastic (Precursor)	1.22625	1.57e-12
CS-4AL-AA0980930	tr|Q40073|RCAA_HORVU	0	Ribulose bisphosphate carboxylase/oxygenase activase A, chloroplastic (Precursor)	1.70686	9.86e-08
CS-6AL-AA1500590	tr|P94026|RBCMT_TOBAC	4.46548e-25	Ribulose-1,5 bisphosphate carboxylase/oxygenase large subunit N-methyltransferase, chloroplastic (Precursor)	1.08099	8.31e-08
CS-6DL-AA1703230	tr|P94026|RBCMT_TOBAC	2.01562e-25	Ribulose-1,5 bisphosphate carboxylase/oxygenase large subunit N-methyltransferase, chloroplastic (Precursor)	1.07684	8.47e-09
CS-3B-AA0720940	tr|Q9M884|MPI1_ARATH	5.81654e-155	Mannose-6-phosphate isomerase 1	2.46729	1.85e-11
CS-3DS-AA0906500	tr|Q9M884|MPI1_ARATH	3.91813e-145	Mannose-6-phosphate isomerase 1	2.01639	0.000696872
CS-3AS-AA0686190	tr|Q9M884|MPI1_ARATH	3.3274e-147	Mannose-6-phosphate isomerase 1	1.97324	8.31e-08
CS-4DS-AA1160670	tr|Q9M884|MPI1_ARATH	1.29876e-154	Mannose-6-phosphate isomerase 1	1.03202	0.000571619
CS-4DL-AA1143710	tr|Q9S845|GONS3_ARATH	5.31746e-150	GDP-mannose transporter GONST3	1.58212	7.61e-05
CS-4AS-AA1022970	tr|Q9S845|GONS3_ARATH	1.49529e-149	GDP-mannose transporter GONST3	1.50762	3.46e-05
CS-4BL-AA1056400	tr|Q9S845|GONS3_ARATH	5.34197e-149	GDP-mannose transporter GONST3	1.37471	0.00252185
CS-5BL-AA1306770	tr|Q2R1V8|GME2_ORYSJ	0	GDP-mannose 3,5-epimerase 2	1.17421	2.89e-14
CS-1AL-AA0013200	tr|A2Z7B3|GME1_ORYSI	0	GDP-mannose 3,5-epimerase 1	1.01255	0.00311017
CS-3DL-AA0861250	tr|Q6Z9A3|GMPP3_ORYSJ	0	Probable mannose-1-phosphate guanylyltransferase 3	1.35884	6.5e-19
CS-3AL-AA0657700	tr|Q6Z9A3|GMPP3_ORYSJ	0	Probable mannose-1-phosphate guanylyltransferase 3	1.18242	8.15e-15
CS-2BL-AA0400660	tr|Q93Y91|STP5_ARATH	0	Sugar transport protein 5	2.75214	2.55e-07
Wheat-newGene-8502	tr|O04249|STP7_ARATH	0	Sugar transport protein 7	-3.74956	1.04e-07
Wheat-newGene-12163	tr|O04249|STP7_ARATH	0	Sugar transport protein 7	-5.12199	5.81e-21
CS-5DL-AA1438220	tr|Q8GW61|STP14_ARATH	0	Sugar transport protein 14	1.16934	1.66e-09
CS-5BL-AA1308370	tr|Q8GW61|STP14_ARATH	0	Sugar transport protein 14	1.08209	0.00290609
CS-1DL-AA0217460	tr|Q93YP9|ERDL4_ARATH	0	Sugar transporter ERD6-like 4	2.60223	0.000412051
CS-6DL-AA1688300	tr|Q8LBI9|EDL16_ARATH	2.86893e-174	Sugar transporter ERD6-like 16	2.5303	2.09e-15
CS-2AS-AA0332300	tr|Q8LBI9|EDL16_ARATH	0	Sugar transporter ERD6-like 16	2.36278	3.15e-07
CS-1AL-AA0002380	tr|Q93YP9|ERDL4_ARATH	0	Sugar transporter ERD6-like 4	2.00388	9.06e-06
CS-U-AA2143420	tr|Q9FRL3|ERDL6_ARATH	0	Sugar transporter ERD6-like 6	1.7868	0.000479944
CS-1BL-AA0113890	tr|Q9FRL3|ERDL6_ARATH	0	Sugar transporter ERD6-like 6	1.59012	2.03e-05
CS-1AL-AA0015630	tr|Q9FRL3|ERDL6_ARATH	0	Sugar transporter ERD6-like 6	1.54426	1.98e-06
CS-4BL-AA1069690	tr|Q93YP9|ERDL4_ARATH	0	Sugar transporter ERD6-like 4	1.47734	1.28e-08
CS-1BL-AA0087730	tr|Q93YP9|ERDL4_ARATH	0	Sugar transporter ERD6-like 4	1.12052	2.19e-13
CS-4DL-AA1126940	tr|Q93YP9|ERDL4_ARATH	0	Sugar transporter ERD6-like 4	1.05266	0.0059315
CS-1DL-AA0205110	tr|Q9FRL3|ERDL6_ARATH	0	Sugar transporter ERD6-like 6	1.05021	7.39e-12
CS-7AL-AA1797410	tr|A2YGP6|USP_ORYSI	0	UDP-sugar pyrophosphorylase	1.25444	1.04e-12
CS-7DL-AA1986410	tr|A2YGP6|USP_ORYSI	0	UDP-sugar pyrophosphorylase	1.05778	2.3e-07
CS-6BL-AA1625340	tr|Q2QR07|SWT13_ORYSJ	6.21296e-134	Bidirectional sugar transporter	-1.01582	0.00399666
CS-6AL-AA1524260	tr|Q6K4V2|SWET4_ORYSJ	6.62195e-133	Bidirectional sugar transporter	-1.03596	1.19e-09
CS-6DL-AA1694680	tr|Q6K4V2|SWET4_ORYSJ	1.56715e-131	Bidirectional sugar transporter	-1.03705	6.33e-07
CS-6BL-AA1592060	tr|Q2QR07|SWT13_ORYSJ	1.41377e-135	Bidirectional sugar transporter	-1.33039	0.000310547
CS-6BL-AA1604660	tr|Q6K4V2|SWET4_ORYSJ	4.87869e-133	Bidirectional sugar transporter	-1.34985	1.66e-13
CS-5BS-AA1373990	tr|Q84WN3|SWT17_ARATH	3.0779e-50	Bidirectional sugar transporter	4.04234	1.25e-14
CS-1AS-AA0062660	tr|Q0DJY3|SWT3A_ORYSJ	6.11808e-120	Bidirectional sugar transporter	-1.8986	2.58e-10
CS-1BS-AA0159600	tr|Q0DJY3|SWT3A_ORYSJ	1.31238e-119	Bidirectional sugar transporter	-2.48059	1.51e-06
CS-5BL-AA1353010	tr|Q9LFN3|PT511_ARATH	1.61652e-145	Probable sugar phosphate/phosphate translocator At5g11230	2.09721	0.00431311
CS-U-A2096710	tr|P93594|AMYB_WHEAT	0	Beta-amylase	3.14799	1.1e-05
CS-U-AA2116470	tr|P93594|AMYB_WHEAT	0	Beta-amylase	2.97332	6.35e-12
CS-2AS-AA0363070	tr|P93594|AMYB_WHEAT	0	Beta-amylase	1.79332	2.45e-13
CS-1AL-AA0035330	tr|O23553|BAM3_ARATH	0	Beta-amylase 3, chloroplastic (Precursor)	-1.01775	0.00197727
CS-2BL-AA0404860	tr|P16347|IAAS_WHEAT	2.32816e-129	Endogenous alpha-amylase/subtilisin inhibitor	1.49463	0.00406017
CS-1DLAA0206390	tr|P29421|IAAS_ORYSJ	1.87004e-14	Alpha-amylase/subtilisin inhibitor (Precursor)	-1.71989	0.00084764
CS-4AL-AA0991870	tr|Q7GCM7|XIP1_ORYSJ	1.22418e-73	Xylanase inhibitor protein 1 (Precursor)	2.75011	1.21e-09
CS-4BS-AA1102700	tr|Q7GCM7|XIP1_ORYSJ	7.33946e-75	Xylanase inhibitor protein 1 (Precursor)	2.30464	0.000199473
CS-6BS-AA1645330	tr|Q8L5C6|XIP1_WHEAT	3.37768e-70	Xylanase inhibitor protein 1 (Precursor)	1.70676	0.000505654
CS-4DS-AA1176240	tr|Q8L5C6|XIP1_WHEAT	0	Xylanase inhibitor protein 1 (Precursor)	1.63864	0.000329243
CS-2AL-AA0297010	tr|Q7XPY7|BGL14_ORYSJ	0	Probable inactive beta-glucosidase 14 (Precursor)	6.08972	1.93e-17
CS-2AL-AA0309770	tr|Q7XSK2|BGL16_ORYSJ	0	Beta-glucosidase 16 (Precursor)	2.49989	9.7e-11
CS-7DS-AA2034860	tr|Q7EXZ4|BGL28_ORYSJ	0	Beta-glucosidase 28 (Precursor)	2.49702	4.99e-13
CS-5BL-AA1318970	tr|Q0J0N4|BGL30_ORYSJ	0	Beta-glucosidase 30 (Precursor)	2.4306	3.08e-56
CS-5AL-AA1193240	tr|Q0J0N4|BGL30_ORYSJ	0	Beta-glucosidase 30 (Precursor)	2.1155	1.75e-13
CS-5BL-AA1292790	tr|Q0J0G2|BGL32_ORYSJ	0	Beta-glucosidase 32 (Precursor)	2.04215	5.16e-06
CS-7BS-AA1949130	tr|Q7EXZ4|BGL28_ORYSJ	0	Beta-glucosidase 28 (Precursor)	1.85607	0.000181081
CS-7AS-AA1851040	tr|Q7EXZ4|BGL28_ORYSJ	0	Beta-glucosidase 28 (Precursor)	1.65216	1.41e-24
CS-7DS-AA2035880	tr|Q5Z9Z0|BGL24_ORYSJ	0	Beta-glucosidase 24 (Precursor)	1.58782	1.36e-08
CS-4DS-AA1177660	tr|Q8L6H7|SFR2_ORYSJ	0	Beta-glucosidase-like SFR2, chloroplastic	1.48218	1.51e-05
CS-3DL-AA0859050	tr|Q5JK35|BGL05_ORYSJ	0	Beta-glucosidase 5 (Precursor)	1.41405	2.92e-05
CS-4BS-AA1075130	tr|Q8L6H7|SFR2_ORYSJ	0	Beta-glucosidase-like SFR2, chloroplastic	1.39777	1.15e-07
CS-5AL-AA1251210	tr|Q0J0G2|BGL32_ORYSJ	0	Beta-glucosidase 32 (Precursor)	1.0919	0.000176114
CS-3DL-AA0840370	tr|Q5JK35|BGL05_ORYSJ	0	Beta-glucosidase 5 (Precursor)	1.08489	0.00433505
CS-3DL-AA0861050	tr|Q5JK35|BGL05_ORYSJ	0	Beta-glucosidase 5 (Precursor)	1.04734	0.00055383
CS-5DL-AA1420990	tr|Q0J0N4|BGL30_ORYSJ	0	Beta-glucosidase 30 (Precursor)	1.01856	0.000141212
Wheat-newGene-19317	tr|Q1XH05|HGL1B_WHEAT	7.55179e-68	4-hydroxy-7-methoxy-3-oxo-3,4-dihydro-2H-1,4-benzoxazin-2-yl glucoside beta-D-glucosidase 1b, chloroplastic (Precursor)	2.07995	8.69e-08
CS-2BL-AA0388630	tr|Q1XIR9|HGL1A_WHEAT	5.73142e-168	4-hydroxy-7-methoxy-3-oxo-3,4-dihydro-2H-1,4-benzoxazin-2-yl glucoside beta-D-glucosidase 1a, chloroplastic (Precursor)	1.75835	3.83e-11
CS-2AL-AA0297430	tr|D5MTF8|HGL1D_WHEAT	0	4-hydroxy-7-methoxy-3-oxo-3,4-dihydro-2H-1,4-benzoxazin-2-yl glucoside beta-D-glucosidase 1d, chloroplastic (Precursor)	1.71185	0.00020683
CS-2BL-AA0440510	tr|Q1XIR9|HGL1A_WHEAT	0	4-hydroxy-7-methoxy-3-oxo-3,4-dihydro-2H-1,4-benzoxazin-2-yl glucoside beta-D-glucosidase 1a, chloroplastic (Precursor)	1.66616	1.83e-09
CS-2BL-AA0381780	tr|Q1XH05|HGL1B_WHEAT	0	4-hydroxy-7-methoxy-3-oxo-3,4-dihydro-2H-1,4-benzoxazin-2-yl glucoside beta-D-glucosidase 1b, chloroplastic (Precursor)	1.10255	9.47e-06
CS-7BL-AA1854790	tr|Q43763|AGLU_HORVU	0	Alpha-glucosidase (Precursor)	-1.03165	1.26e-07
CS-2BS-AA0485110	tr|Q84TC2|BX6_MAIZE	1.84146e-125	DIBOA-glucoside dioxygenase BX6	4.03353	4.01e-16
CS-2BS-AA0476640	tr|Q84TC2|BX6_MAIZE	2.70594e-151	DIBOA-glucoside dioxygenase BX6	1.23934	9.62e-06
CS-2DS-AA0583600	tr|Q84TC2|BX6_MAIZE	8.23149e-160	DIBOA-glucoside dioxygenase BX6	1.19552	0.00154216
CS-2AS-AA0354860	tr|Q84TC2|BX6_MAIZE	8.07788e-154	DIBOA-glucoside dioxygenase BX6	1.00505	0.00354765
CS-2BS-AA0478560	tr|Q84TC2|BX6_MAIZE	9.59532e-158	DIBOA-glucoside dioxygenase BX6	1.67979	0.00289495
CS-1BS-AA0163750	tr|Q8GSN8|3MAT_DAHPI	2.35906e-34	Malonyl-coenzyme A:anthocyanin 3-O-glucoside-6&apos;&apos;-O-malonyltransferase	3.11761	5.05e-28
CS-2BL-AA0402700	tr|Q9LJB4|5MAT_ARATH	1.58688e-39	Malonyl-CoA:anthocyanidin 5-O-glucoside-6&apos;&apos;-O-malonyltransferase	2.58266	2.95e-20
CS-2DL-AA0509180	tr|Q9LJB4|5MAT_ARATH	4.39729e-11	Malonyl-CoA:anthocyanidin 5-O-glucoside-6&apos;&apos;-O-malonyltransferase	1.83892	2.6e-05
CS-6DL-AA1682340	tr|Q8GSN8|3MAT_DAHPI	3.59928e-29	Malonyl-coenzyme A:anthocyanin 3-O-glucoside-6&apos;&apos;-O-malonyltransferase	1.28605	0.00109967
Wheat-newGene-2818	tr|Q9LRQ8|PMAT2_ARATH	1.44075e-28	Phenolic glucoside malonyltransferase 2	2.88506	3.25e-10
CS-2BL-AA0432280	tr|Q9LRQ8|PMAT2_ARATH	2.93896e-26	Phenolic glucoside malonyltransferase 2	2.68018	6.4e-18
CS-3B-AA0820690	tr|Q9LRQ8|PMAT2_ARATH	2.25754e-34	Phenolic glucoside malonyltransferase 2	2.1803	3.16e-12
CS-3DS-AA0930620	tr|Q9LRQ8|PMAT2_ARATH	3.42573e-35	Phenolic glucoside malonyltransferase 2	2.18	3.91e-09
CS-3AS-AA0699890	tr|Q9LRQ8|PMAT2_ARATH	1.48482e-38	Phenolic glucoside malonyltransferase 2	1.08927	0.00160746
CS-7AS-AA1834810	tr|Q9SWH5|FUT1_ARATH	9.02335e-138	Galactoside 2-alpha-L-fucosyltransferase	2.97329	1.22e-12
CS-7DS-AA2043300	tr|Q9SWH5|FUT1_ARATH	9.46831e-123	Galactoside 2-alpha-L-fucosyltransferase	2.30334	2.52e-15
CS-7BS-AA1956930	tr|Q9SWH5|FUT1_ARATH	8.202e-136	Galactoside 2-alpha-L-fucosyltransferase	2.20639	6.17e-09
CS-6AL-AA1515420	tr|Q9SWH5|FUT1_ARATH	3.67114e-86	Galactoside 2-alpha-L-fucosyltransferase	1.96251	4.08e-05
CS-7BS-AA1924920	tr|Q9M5Q1|FUT1_PEA	2.46397e-178	Galactoside 2-alpha-L-fucosyltransferase	1.86872	0.00155802
CS-6DL-AA1697410	tr|Q9SWH5|FUT1_ARATH	9.28707e-173	Galactoside 2-alpha-L-fucosyltransferase	1.61554	0.00288925
CS-6AL-AA1534130	tr|Q9SWH5|FUT1_ARATH	1.34784e-172	Galactoside 2-alpha-L-fucosyltransferase	1.30752	3.66e-06
CS-6DL-AA1714600	tr|Q9SWH5|FUT1_ARATH	3.28852e-164	Galactoside 2-alpha-L-fucosyltransferase	1.24237	1.92e-09
CS-3DL-AA0864220	tr|Q9SWH5|FUT1_ARATH	3.57256e-169	Galactoside 2-alpha-L-fucosyltransferase	1.05311	5.43e-05
CS-5AL-AA1217460	tr|Q9LSM0|U91B1_ARATH	6.27102e-92	UDP-glycosyltransferase 91B1	4.0535	5.07e-11
CS-2DS-AA0598070	tr|Q9ZQ97|U73C4_ARATH	2.44583e-112	UDP-glycosyltransferase 73C4	3.28498	2.96e-10
CS-2DS-AA0598860	tr|Q9ZQG4|U73B5_ARATH	1.96548e-59	UDP-glycosyltransferase 73B5	2.52475	1.1e-50
CS-U-AA2072850	tr|Q9SGA8|U83A1_ARATH	1.10483e-87	UDP-glycosyltransferase 83A1	2.44657	0.000350395
CS-2AL-AA0309120	tr|Q9LTA3|U91C1_ARATH	4.1676e-62	UDP-glycosyltransferase 91C1	2.43597	7.6e-06
CS-1BS-AA0177200	tr|Q9SJL0|U86A1_ARATH	0	UDP-glycosyltransferase 86A1	2.26083	5.16e-07
CS-5DL-AA1416130	tr|Q9ZQ94|U73C5_ARATH	7.969e-126	UDP-glycosyltransferase 73C5	2.15917	0.000987429
CS-7DS-AA2015760	tr|Q9SJL0|U86A1_ARATH	0	UDP-glycosyltransferase 86A1	2.04807	2.08e-12
CS-4DL-AA1136610	tr|Q9SGA8|U83A1_ARATH	1.92109e-78	UDP-glycosyltransferase 83A1	2.01243	0.00273477
CS-1DS-AA0249840	tr|Q9SJL0|U86A1_ARATH	0	UDP-glycosyltransferase 86A1	1.88772	3.91e-05
CS-4AS-AA1019500	tr|Q9SGA8|U83A1_ARATH	2.62452e-76	UDP-glycosyltransferase 83A1	1.81603	0.00129914
CS-3DS-AA0911320	tr|Q9M156|U72B1_ARATH	5.78722e-124	UDP-glycosyltransferase 72B1	1.7824	5.75e-10
CS-7AS-AA1836860	tr|Q9SJL0|U86A1_ARATH	0	UDP-glycosyltransferase 86A1	1.67655	9.35e-14
CS-1BL-AA0107000	tr|Q9LK73|U88A1_ARATH	2.86612e-50	UDP-glycosyltransferase 88A1	1.67312	2.12e-06
CS-7DS-AA2059090	tr|Q9FE68|U71C5_ARATH	7.44656e-80	UDP-glycosyltransferase 71C5	1.48313	9.82e-11
CS-4AL-AA0971180	tr|Q9SJL0|U86A1_ARATH	1.91158e-177	UDP-glycosyltransferase 86A1	1.48066	7.21e-06
CS-1DS-AA0241220	tr|Q9ZQ94|U73C5_ARATH	3.39774e-127	UDP-glycosyltransferase 73C5	1.41194	8.64e-05
CS-6DL-AA1714910	tr|O22822|U74F2_ARATH	1.50279e-117	UDP-glycosyltransferase 74F2	1.32223	0.000694522
CS-5DL-AA1422950	tr|Q9ZQ94|U73C5_ARATH	3.38502e-128	UDP-glycosyltransferase 73C5	1.26067	0.000144341
CS-5BL-AA1294180	tr|Q9ZQ96|U73C3_ARATH	1.30769e-112	UDP-glycosyltransferase 73C3	1.17344	0.00391858
CS-5AL-AA1221540	tr|Q9ZQ99|U73C1_ARATH	2.98884e-68	UDP-glycosyltransferase 73C1	1.14557	0.00137191
CS-3B-AA0735990	tr|Q9M156|U72B1_ARATH	3.72045e-126	UDP-glycosyltransferase 72B1	1.03795	3.79e-08
CS-7DS-AA2061580	tr|Q9SY84|U90A2_ARATH	6.45427e-89	UDP-glycosyltransferase 90A2	-1.03766	0.00105925
CS-7AS-AA1846990	tr|Q9SY84|U90A2_ARATH	1.2493e-84	UDP-glycosyltransferase 90A2	-1.23486	2.15e-07
CS-7BS-AA1953490	tr|Q4R1I9|ANGLT_ROSHC	5.77834e-55	Anthocyanidin 5,3-O-glucosyltransferase	3.9137	4.32e-32
CS-2AS-AA0336390	tr|Q4R1I9|ANGLT_ROSHC	7.42639e-128	Anthocyanidin 5,3-O-glucosyltransferase	3.69547	1.42e-97
CS-1AL-AA0024670	tr|Q40284|UFOG1_MANES	5.76178e-70	Anthocyanidin 3-O-glucosyltransferase 1	3.03571	7.28e-16
CS-1BL-AA0127550	tr|Q4R1I9|ANGLT_ROSHC	5.30198e-76	Anthocyanidin 5,3-O-glucosyltransferase	2.39566	6.87e-05
CS-7BS-AA1940110	tr|Q40284|UFOG1_MANES	3.00237e-87	Anthocyanidin 3-O-glucosyltransferase 1	2.35744	7.45e-39
CS-6DL-AA1712300	tr|Q4R1I9|ANGLT_ROSHC	3.82603e-90	Anthocyanidin 5,3-O-glucosyltransferase	2.13142	2.19e-24
CS-2DL-AA0504770	tr|Q4R1I9|ANGLT_ROSHC	2.27354e-106	Anthocyanidin 5,3-O-glucosyltransferase	1.71327	7.36e-20
CS-2BL-AA0378600	tr|Q4R1I9|ANGLT_ROSHC	2.33345e-116	Anthocyanidin 5,3-O-glucosyltransferase	1.6045	8.69e-08
CS-1DL-AA0214320	tr|Q4R1I9|ANGLT_ROSHC	4.64726e-83	Anthocyanidin 5,3-O-glucosyltransferase	1.21269	1.34e-07
CS-6DL-AA1715420	tr|Q4R1I9|ANGLT_ROSHC	4.81109e-85	Anthocyanidin 5,3-O-glucosyltransferase	1.12861	2.94e-08
CS-6AL-AA1536270	tr|Q4R1I9|ANGLT_ROSHC	2.02764e-94	Anthocyanidin 5,3-O-glucosyltransferase	1.11119	1.16e-06
CS-1BL-AA0132000	tr|Q4R1I9|ANGLT_ROSHC	6.05116e-51	Anthocyanidin 5,3-O-glucosyltransferase	1.09123	5.98e-12
CS-3B-AA0782520	tr|Q4R1I9|ANGLT_ROSHC	1.49972e-118	Anthocyanidin 5,3-O-glucosyltransferase	-1.75348	1.13e-09
CS-7BL-AA1863860	tr|Q6JAH0|CZOG_SORBI	4.98133e-161	Putative cis-zeatin O-glucosyltransferase	1.85435	0.000350808
CS-7DS-AA2028840	tr|Q3E7Q9|GLYT6_ARATH	1.9906e-142	Probable glycosyltransferase At5g25310	1.62744	0.000223881
CS-3AL-AA0652840	tr|B4G072|BX9_MAIZE	2.205e-110	DIMBOA UDP-glucosyltransferase BX9	3.44094	3.87e-11
CS-5AL-AA1194420	tr|Q9SBL1|HMNGT_SORBI	2.91218e-155	Cyanohydrin beta-glucosyltransferase	3.13832	9.28e-16
CS-2BS-AA0476710	tr|Q9FXB2|GOLS2_ARATH	5.02222e-177	Galactinol synthase 2	3.39007	6.98e-30
CS-2BS-AA0485010	tr|O80518|GOLS3_ARATH	3.83516e-141	Galactinol synthase 3	3.17021	6.18e-14
CS-2DS-AA0584150	tr|Q9FXB2|GOLS2_ARATH	9.92011e-170	Galactinol synthase 2	2.84428	4.25e-11
CS-2AS-AA0337300	tr|O80518|GOLS3_ARATH	3.32552e-168	Galactinol synthase 3	1.87433	4.35e-08
CS-4BL-A1066600	tr|C7G304|GOLS2_SOLLC	6.08738e-175	Galactinol synthase 2	1.77569	3.31e-07
CS-2AL-AA0282230	tr|Q8VYG2|GALAK_ARATH	5.36332e-158	Galacturonokinase	1.22013	4.32e-05
CS-2DL-AA0553060	tr|Q8VYG2|GALAK_ARATH	2.17099e-159	Galacturonokinase	1.13479	2.64e-05
CS-1DL-AA0216380	tr|Q949Z1|PGLR4_ARATH	5.49046e-111	Polygalacturonase At1g48100 (Precursor)	2.66245	3.97e-08
CS-1BL-AA0140260	tr|Q949Z1|PGLR4_ARATH	2.63353e-101	Polygalacturonase At1g48100 (Precursor)	1.37357	0.00158245
CS-3B-AA0719470	tr|Q949Z1|PGLR4_ARATH	4.18032e-76	Polygalacturonase At1g48100 (Precursor)	1.06506	9.37e-06
CS-3AL-AA0622490	tr|Q949Z1|PGLR4_ARATH	1.23032e-54	Polygalacturonase At1g48100 (Precursor)	1.00372	0.00164116
CS-1DL-AA0230650	tr|Q949Z1|PGLR4_ARATH	1.58919e-157	Polygalacturonase At1g48100 (Precursor)	-1.54072	3.02e-14
CS-1AL-AA0007210	tr|Q949Z1|PGLR4_ARATH	8.39734e-158	Polygalacturonase At1g48100 (Precursor)	-1.96533	6.77e-24
CS-1BL-AA0093530	tr|Q949Z1|PGLR4_ARATH	1.57531e-157	Polygalacturonase At1g48100 (Precursor)	-2.84303	1.22e-18
CS-1DL-AA0207870	tr|Q94AJ5|PGLR5_ARATH	1.58331e-92	Probable polygalacturonase At1g80170 (Precursor)	-1.0945	7.37e-13
CS-1BL-AA0123880	tr|Q94AJ5|PGLR5_ARATH	3.00864e-92	Probable polygalacturonase At1g80170 (Precursor)	-1.13012	4.62e-08
CS-1AL-AA0028540	tr|Q94AJ5|PGLR5_ARATH	1.09277e-86	Probable polygalacturonase At1g80170 (Precursor)	-1.5399	8.75e-24
CS-U-AA2143290	tr|Q94AJ5|PGLR5_ARATH	2.43962e-101	Probable polygalacturonase At1g80170 (Precursor)	-6.23729	3.36e-42
other metabolism
CS42-6BL-AA1582570	tr|A2Z1W9|ACCO1_ORYSI	1.65941e-167	1-aminocyclopropane-1-carboxylate oxidase 1	-1.62079	0.000936239
Wheat-newGene-13290	tr|Q08506|ACCO1_PETHY	1.20033e-103	1-aminocyclopropane-1-carboxylate oxidase 1	-1.39571	0.00328218
CS42-5BL-AA1300620	tr|Q0J1C1|ACCO1_ORYSJ	1.91487e-177	1-aminocyclopropane-1-carboxylate oxidase 1	2.05779	2.73e-05
CS42-6AL-AA1534910	tr|Q08507|ACCO3_PETHY	4.45085e-158	1-aminocyclopropane-1-carboxylate oxidase 3	-1.89978	1.86e-12
CS42-1BS-AA0172070	tr|Q9FR99|ACCO_MUSAC	1.51557e-155	1-aminocyclopropane-1-carboxylate oxidase	2.07118	7.83e-07
CS42-1DS-AA0264230	tr|Q9FR99|ACCO_MUSAC	1.61813e-155	1-aminocyclopropane-1-carboxylate oxidase	1.68387	0.00121192
CS42-1AS-AA0069860	tr|Q9FR99|ACCO_MUSAC	1.63457e-152	1-aminocyclopropane-1-carboxylate oxidase	1.48888	1.39e-07
CS42-6BS-AA1651270	tr|Q84MB3|ACCH1_ARATH	1.36332e-91	1-aminocyclopropane-1-carboxylate oxidase homolog 1	1.87018	2.43e-07
CS42-7AS-AA1806590	tr|Q84MB3|ACCH1_ARATH	1.13727e-97	1-aminocyclopropane-1-carboxylate oxidase homolog 1	2.04947	5.43e-16
CS42-7DL-AA1980440	tr|Q84MB3|ACCH1_ARATH	4.75033e-114	1-aminocyclopropane-1-carboxylate oxidase homolog 1	1.56369	0.000128817
CS42-7DS-AA2058350	tr|Q84MB3|ACCH1_ARATH	1.14577e-110	1-aminocyclopropane-1-carboxylate oxidase homolog 1	2.2909	3.6e-05
CS42-2AS-AA0372700	tr|Q84MB3|ACCH1_ARATH	2.52156e-70	1-aminocyclopropane-1-carboxylate oxidase homolog 1	-1.91603	0.000164973
CS42-2DS-AA0596820	tr|Q84MB3|ACCH1_ARATH	4.25752e-82	1-aminocyclopropane-1-carboxylate oxidase homolog 1	-1.14791	0.00526973
CS42-2AS-AA0345810	tr|Q9C5K7|ACCH2_ARATH	1.14106e-119	1-aminocyclopropane-1-carboxylate oxidase homolog 2	1.35165	3e-06
CS42-4AS-AA1017440	tr|Q9MAM3|KCS1_ARATH	0	3-ketoacyl-CoA synthase 1	1.51523	0.00075114
CS42-4AS-AA1029050	tr|Q9LLE8|KCS10_ARATH	0	3-ketoacyl-CoA synthase 10	1.24595	2.84e-13
CS42-4BL-AA1066060	tr|Q9LLE8|KCS10_ARATH	0	3-ketoacyl-CoA synthase 10	1.10426	1.58e-11
CS42-4AS-AA1017220	tr|O48780|KCS11_ARATH	0	3-ketoacyl-CoA synthase 11	2.64603	3.9e-16
CS42-4DL-AA1137050	tr|O48780|KCS11_ARATH	0	3-ketoacyl-CoA synthase 11	1.47814	0.000102245
CS42-U-AA2072530	tr|O48780|KCS11_ARATH	0	3-ketoacyl-CoA synthase 11	1.84378	0.00389802
CS42-1BL-AA0085220	tr|Q9SIB2|KCS12_ARATH	1.82304e-165	3-ketoacyl-CoA synthase 12	1.51893	6.72e-18
CS42-1DL-AA0185940	tr|Q9SIB2|KCS12_ARATH	1.45072e-166	3-ketoacyl-CoA synthase 12 (Precursor)	1.61494	4.64e-22
CS42-1DS-AA0257140	tr|Q9SIB2|KCS12_ARATH	3.49279e-168	3-ketoacyl-CoA synthase 12 (Precursor)	2.68198	6.46e-06
CS42-1AL-AA0046970	tr|Q9SIB2|KCS12_ARATH	8.60702e-166	3-ketoacyl-CoA synthase 12 (Precursor)	1.76833	9.51e-22
CS42-6BS-AA1665950	tr|Q5XEP9|KCS17_ARATH	0	3-ketoacyl-CoA synthase 17	1.00452	0.000479997
CS42-1AS-AA0061880	tr|Q9C6L5|KCS5_ARATH	4.37877e-174	3-ketoacyl-CoA synthase 5	3.52808	3.39e-23
CS42-3DL-AA0859250	tr|Q9XF43|KCS6_ARATH	5.37092e-148	3-ketoacyl-CoA synthase 6	1.42054	5.72e-16
CS42-4AS-AA1015400	tr|Q9XF43|KCS6_ARATH	0	3-ketoacyl-CoA synthase 6	2.03776	4.74e-07
CS42-4BL-AA1052540	tr|Q9XF43|KCS6_ARATH	0	3-ketoacyl-CoA synthase 6	1.98984	4.56e-07
CS42-4BL-AA1057160	tr|Q9XF43|KCS6_ARATH	0	3-ketoacyl-CoA synthase 6	1.64179	2.6e-07
CS42-4DL-AA1140320	tr|Q9XF43|KCS6_ARATH	0	3-ketoacyl-CoA synthase 6	1.5632	5.24e-10
CS42-1BS-AA0157640	tr|Q9XF43|KCS6_ARATH	2.86669e-151	3-ketoacyl-CoA synthase 6	3.70256	1.02e-17
CS42-7AS-AA1809940	tr|Q9XF43|KCS6_ARATH	0	3-ketoacyl-CoA synthase 6	3.42415	9.06e-16
CS42-7BS-AA1955710	tr|Q9XF43|KCS6_ARATH	2.13725e-178	3-ketoacyl-CoA synthase 6	2.28001	8.5e-24
CS42-7DS-AA2061160	tr|Q9XF43|KCS6_ARATH	0	3-ketoacyl-CoA synthase 6	3.55998	1.18e-18
CS42-U-AA2120350	tr|Q9XF43|KCS6_ARATH	1.29835e-172	3-ketoacyl-CoA synthase 6	2.39924	1.12e-19
CS42-3AL-AA0624380	tr|Q9XF43|KCS6_ARATH	3.76354e-139	3-ketoacyl-CoA synthase 6	1.18541	0.00102547
CS42-3B-AA0733610	tr|Q9XF43|KCS6_ARATH	4.09346e-160	3-ketoacyl-CoA synthase 6	1.66922	4.54e-21
CS42-3B-AA0795300	tr|Q9XF43|KCS6_ARATH	0	3-ketoacyl-CoA synthase 6	3.14407	3.84e-54
CS42-2AL-AA0303560	tr|P23902|KASC1_HORVU	0	3-oxoacyl-[acyl-carrier-protein] synthase I, chloroplastic (Precursor)	1.01865	4.04e-09
CS42-4DL-AA1151210	tr|Q0DV32|4CLL1_ORYSJ	0	4-coumarate--CoA ligase-like 1	2.10099	1.49e-06
CS42-4AL-AA0967230	tr|Q69RG7|4CLL7_ORYSJ	0	4-coumarate--CoA ligase-like 7	1.65949	9.85e-18
CS42-3AL-AA0664160	tr|Q69RG7|4CLL7_ORYSJ	0	4-coumarate--CoA ligase-like 7	1.29372	5.88e-09
CS42-3B-AA0716200	tr|Q69RG7|4CLL7_ORYSJ	0	4-coumarate--CoA ligase-like 7	1.1268	0.00242424
CS42-2AL-AA0294350	tr|Q7XXL2|4CLL9_ORYSJ	1.10977e-19	4-coumarate--CoA ligase-like 9	1.65333	0.000860183
CS42-2DL-AA0519600	tr|Q7XXL2|4CLL9_ORYSJ	1.13897e-20	4-coumarate--CoA ligase-like 9	2.28838	1.76e-06
CS42-3DL-AA0859180	tr|Q9FWX7|AB11B_ARATH	0	ABC transporter B family member 11	-1.11919	0.000742119
CS42-3AL-AA0656410	tr|Q9FWX7|AB11B_ARATH	0	ABC transporter B family member 11	-1.05738	0.00185717
CS42-3B-AA0759350	tr|Q9FWX7|AB11B_ARATH	0	ABC transporter B family member 11	-1.03002	0.00018613
CS42-6AL-AA1508380	tr|Q8LPK2|AB2B_ARATH	0	ABC transporter B family member 2 (Precursor)	1.99785	7.73e-36
CS42-6BL-AA1593060	tr|Q8LPK2|AB2B_ARATH	0	ABC transporter B family member 2 (Precursor)	1.92156	2.09e-33
CS42-6DL-AA1710530	tr|Q8LPK2|AB2B_ARATH	0	ABC transporter B family member 2 (Precursor)	2.0806	2.95e-12
CS42-2BS-AA0454140	tr|Q9LVM1|AB25B_ARATH	0	ABC transporter B family member 25, mitochondrial (Precursor)	1.2441	0.000396245
CS42-7BS-AA1925520	tr|Q9LYS2|AB10C_ARATH	0	ABC transporter C family member 10	1.45629	4.19e-11
CS42-7DS-AA2064770	tr|Q9LYS2|AB10C_ARATH	0	ABC transporter C family member 10	1.59141	9.83e-21
CS42-2AS-AA0355190	tr|Q9LYS2|AB10C_ARATH	0	ABC transporter C family member 10	4.32386	2.58e-28
CS42-2BS-AA0493540	tr|Q9LYS2|AB10C_ARATH	0	ABC transporter C family member 10	2.33506	1.43e-08
CS42-2DS-AA0596640	tr|Q9LYS2|AB10C_ARATH	0	ABC transporter C family member 10	1.8602	8.17e-06
CS42-5AL-AA1220090	tr|Q7DM58|AB4C_ARATH	0	ABC transporter C family member 4	1.46054	5.73e-05
CS42-3DS-AA0912650	tr|Q8LGU1|AB8C_ARATH	0	ABC transporter C family member 8 (Precursor)	1.00415	0.00115447
CS42-7AL-AA1784900	tr|Q8LGU1|AB8C_ARATH	0	ABC transporter C family member 8 (Precursor)	1.60718	1.97e-06
CS42-3AS-AA0679360	tr|Q8LGU1|AB8C_ARATH	0	ABC transporter C family member 8 (Precursor)	1.68792	5.72e-09
CS42-2BL-AA0423600	tr|Q9M1C7|AB9C_ARATH	0	ABC transporter C family member 9	2.36915	2.13e-10
CS42-1BS-AA0161830	tr|O80946|AB1G_ARATH	8.96546e-102	ABC transporter G family member 1	1.62015	7.21e-10
CS42-6DS-AA1747440	tr|Q8RXN0|AB11G_ARATH	0	ABC transporter G family member 11	2.11379	5.83e-07
CS42-2AL-AA0311910	tr|Q8RXN0|AB11G_ARATH	0	ABC transporter G family member 11	1.3285	4.02e-16
CS42-2DL-AA0544720	tr|Q8RXN0|AB11G_ARATH	0	ABC transporter G family member 11	1.09197	7.22e-12
CS42-1BS-AA0173840	tr|Q8RWI9|AB15G_ARATH	0	ABC transporter G family member 15	1.12284	1.83e-11
CS42-1DS-AA0246250	tr|Q8RWI9|AB15G_ARATH	0	ABC transporter G family member 15	1.32855	5.66e-11
CS42-1AS-AA0078800	tr|Q9M2V7|AB16G_ARATH	0	ABC transporter G family member 16	1.65863	2.64e-07
CS42-2DS-AA0583840	tr|Q9FF46|AB28G_ARATH	0	ABC transporter G family member 28	1.32767	0.00215933
CS42-1DS-AA0252220	tr|Q8H8V7|AB5G_ORYSJ	0	ABC transporter G family member 5	1.43808	2.21e-06
CS42-2BL-AA0424920	tr|Q9SIT6|AB5G_ARATH	1.40583e-164	ABC transporter G family member 5	-2.09625	3.81e-35
CS42-2DL-AA0526230	tr|Q9SIT6|AB5G_ARATH	1.85974e-173	ABC transporter G family member 5	-2.0168	6.22e-27
CS42-U-AA2077760	tr|Q42400|AAP1_ARATH	0	Amino acid permease 1	-1.40451	1.02e-05
CS42-U-AA2069320	tr|Q38967|AAP2_ARATH	0	Amino acid permease 2	-1.69126	2.11e-20
CS42-1DL-AA0201110	tr|Q38967|AAP2_ARATH	0	Amino acid permease 2	-2.42299	1.51e-54
CS42-2BL-AA0399280	tr|Q38967|AAP2_ARATH	4.03798e-176	Amino acid permease 2	1.14054	2.01e-07
CS42-3B-AA0826330	tr|Q39134|AAP3_ARATH	0	Amino acid permease 3	-1.29363	1.33e-17
CS42-3DL-AA0870080	tr|Q39134|AAP3_ARATH	0	Amino acid permease 3	-1.39767	8.19e-17
CS42-1AL-AA0042630	tr|Q39134|AAP3_ARATH	0	Amino acid permease 3	-2.27665	2.29e-46
CS42-3AL-AA0664460	tr|Q39134|AAP3_ARATH	0	Amino acid permease 3	-1.08904	3.67e-08
CS42-5AS-AA1280690	tr|P92934|AAP6_ARATH	5.61758e-76	Amino acid permease 6	-2.9622	1.77e-54
CS42-U-AA2089270	tr|P92934|AAP6_ARATH	1.3587e-76	Amino acid permease 6	-2.63903	1.38e-42
CS42-U-AA2136990	tr|P92934|AAP6_ARATH	2.96357e-147	Amino acid permease 6	-3.09634	1.5e-80
CS42-2AL-AA0271360	tr|P92934|AAP6_ARATH	0	Amino acid permease 6	-1.69516	4.46e-27
CS42-2BL-AA0425190	tr|P92934|AAP6_ARATH	0	Amino acid permease 6	-1.11137	6.93e-13
CS42-3DL-AA0882710	tr|O80592|AAP8_ARATH	3.41775e-160	Amino acid permease 8	-1.4503	4.19e-16
CS42-3B-AA0715110	tr|O80592|AAP8_ARATH	4.23397e-160	Amino acid permease 8	-1.44834	8.57e-16
CS42-3DL-AA0853200	tr|B9EXZ6|BAT1_ORYSJ	0	Amino-acid permease BAT1 homolog	1.18134	0.000307686
CS42-3DL-AA0887800	tr|B9EXZ6|BAT1_ORYSJ	0	Amino-acid permease BAT1 homolog	2.19491	8.94e-06
CS42-3DS-AA0909920	tr|B9EXZ6|BAT1_ORYSJ	0	Amino-acid permease BAT1 homolog	1.08375	1.26e-09
CS42-3AL-AA0615400	tr|B9EXZ6|BAT1_ORYSJ	0	Amino-acid permease BAT1 homolog	1.3361	0.00595689
CS42-3AL-AA0630560	tr|Q8L765|BPM1_ARATH	1.93e-51	BTB/POZ and MATH domain-containing protein 1	-1.7335	0.000739279
CS42-U-AA2098320	tr|O22286|BPM3_ARATH	1.72e-67	BTB/POZ and MATH domain-containing protein 3	-1.35909	2.16e-05
CS42-3AL-AA0664970	tr|Q9FMK7|BT1_ARATH	6.25e-70	BTB/POZ and TAZ domain-containing protein 1	-1.17022	2.93e-06
CS42-5BL-A1363870	tr|Q9SA69|Y1301_ARATH	0	BTB/POZ domain-containing protein At1g03010	-1.55452	0.00075551
CS42-6AL-AA1500420	tr|Q9C9V6|Y1790_ARATH	2.07e-166	BTB/POZ domain-containing protein At1g67900	-1.58526	1.39e-16
CS42-2AS-AA0372370	tr|Q9M2W8|Y3990_ARATH	6.25e-58	BTB/POZ domain-containing protein At3g49900	1.17956	2.06e-09
CS42-2BS-AA0488670	tr|Q9M2W8|Y3990_ARATH	2.38e-56	BTB/POZ domain-containing protein At3g49900	1.01596	9.57e-07
CS42-7AS-AA1837090	tr|Q8H1D3|NPY1_ARATH	1.6e-149	BTB/POZ domain-containing protein NPY1	-1.11469	7.56e-05
CS42-3B-AA0780450	tr|O80970|NPY2_ARATH	3.61e-16	BTB/POZ domain-containing protein NPY2	1.32886	0.000118072
CS42-4BS-AA1109300	tr|Q2QYM3|CIPKE_ORYSJ	0	CBL-interacting protein kinase 14	2.09724	1.04e-20
CS42-4DS-AA1183670	tr|Q2QYM3|CIPKE_ORYSJ	0	CBL-interacting protein kinase 14	2.07892	1.41e-24
CS42-5AL-AA1192190	tr|Q2RBF0|CIPKF_ORYSJ	0	CBL-interacting protein kinase 15	1.24915	1.95e-06
CS42-5BL-AA1365820	tr|Q2RBF0|CIPKF_ORYSJ	0	CBL-interacting protein kinase 15	1.64023	0.000132814
CS42-5DL-AA1421700	tr|Q2RBF0|CIPKF_ORYSJ	0	CBL-interacting protein kinase 15	1.18667	3.99e-06
CS42-2BL-AA0380140	tr|Q6ZLP5|CIPKN_ORYSJ	0	CBL-interacting protein kinase 23	1.47931	1.5e-07
CS42-7BL-AA1853220	tr|Q5Z6X0|CIPKP_ORYSJ	3.07811e-168	CBL-interacting protein kinase 25	1.01219	1.61e-10
CS42-4AS-AA1009420	tr|Q6X4A2|CIPKV_ORYSJ	0	CBL-interacting protein kinase 31	1.28536	2.65e-15
CS42-4BL-AA1058570	tr|Q6X4A2|CIPKV_ORYSJ	0	CBL-interacting protein kinase 31	1.41275	2.16e-10
CS42-4DL-AA1115230	tr|Q6X4A2|CIPKV_ORYSJ	0	CBL-interacting protein kinase 31	1.12394	3.05e-06
CS42-4BS-AA1077320	tr|Q2QY53|CIPKW_ORYSJ	0	CBL-interacting protein kinase 32	1.04962	0.000548352
CS42-4DS-AA1176570	tr|Q2QY53|CIPKW_ORYSJ	0	CBL-interacting protein kinase 32	1.06074	4.53e-05
CS42-5AS-AA1278680	tr|Q2QMI0|CIPK4_ORYSJ	0	CBL-interacting protein kinase 4	2.0467	6.26e-10
CS42-5DL-AA1425570	tr|Q75GK4|CIPK7_ORYSJ	0	CBL-interacting protein kinase 7	-1.05993	1.31e-08
CS42-4BL-AA1070740	tr|Q10SC8|CIPK9_ORYSJ	0	CBL-interacting protein kinase 9	1.23348	0.00377845
CS42-5AL-AA1218980	tr|Q10SC8|CIPK9_ORYSJ	0	CBL-interacting protein kinase 9	1.32678	7.8e-05
CS42-U-AA2137680	tr|Q10SC8|CIPK9_ORYSJ	0	CBL-interacting protein kinase 9	1.75328	0.000116485
CS42-3DL-AA0889980	tr|Q9S9N9|CCR1_ARATH	1.96155e-29	Cinnamoyl-CoA reductase 1	1.95489	1.28e-07
CS42-5AL-AA1190530	tr|Q9S9N9|CCR1_ARATH	1.49192e-67	Cinnamoyl-CoA reductase 1	4.8111	2.63e-17
CS42-5AL-AA1235990	tr|Q9S9N9|CCR1_ARATH	2.37663e-76	Cinnamoyl-CoA reductase 1	1.72094	0.00108218
CS42-5BL-AA1358620	tr|Q9S9N9|CCR1_ARATH	2.94176e-61	Cinnamoyl-CoA reductase 1	-1.57952	7.62e-08
CS42-5DL-AA1436650	tr|Q9S9N9|CCR1_ARATH	1.997e-57	Cinnamoyl-CoA reductase 1	2.18057	6.78e-09
CS42-5DL-AA1454800	tr|Q9S9N9|CCR1_ARATH	5.73847e-49	Cinnamoyl-CoA reductase 1	1.01547	4.17e-08
CS42-1AL-AA0024290	tr|Q9S9N9|CCR1_ARATH	1.48412e-58	Cinnamoyl-CoA reductase 1	2.03136	2.59e-10
CS42-3AL-AA0631350	tr|Q9S9N9|CCR1_ARATH	3.74698e-28	Cinnamoyl-CoA reductase 1	1.95262	8.91e-07
CS42-3B-AA0768720	tr|Q9S9N9|CCR1_ARATH	2.242e-28	Cinnamoyl-CoA reductase 1	1.23149	2.61e-05
CS42-5AL-AA1252090	tr|Q9SAH9|CCR2_ARATH	3.84675e-65	Cinnamoyl-CoA reductase 2	1.34197	0.00116832
CS42-5BL-AA1342180	tr|Q9SAH9|CCR2_ARATH	8.45634e-128	Cinnamoyl-CoA reductase 2	-1.09746	2.53e-06
CS42-5DL-AA1447740	tr|Q9SAH9|CCR2_ARATH	1.21905e-74	Cinnamoyl-CoA reductase 2	2.05401	1.22e-05
CS42-7AL-AA1783150	tr|Q9SAH9|CCR2_ARATH	1.02023e-62	Cinnamoyl-CoA reductase 2	1.40932	3.72e-07
CS42-7BL-AA1874020	tr|Q9SAH9|CCR2_ARATH	3.88178e-63	Cinnamoyl-CoA reductase 2	2.07349	3.36e-06
CS42-7DL-AA1968840	tr|Q9SAH9|CCR2_ARATH	2.70044e-67	Cinnamoyl-CoA reductase 2	1.11948	0.00708657
CS42-3DS-AA0914010	tr|Q93ZL5|CDF2_ARATH	9.32673e-64	Cyclic dof factor 2	-1.42402	1.06e-06
CS42-2AS-AA0337130	tr|Q93ZL5|CDF2_ARATH	6.56496e-67	Cyclic dof factor 2	-1.24761	1.9e-08
CS42-2BS-AA0448360	tr|Q93ZL5|CDF2_ARATH	8.81728e-41	Cyclic dof factor 2	-1.02799	0.000293124
CS42-2DS-AA0595250	tr|Q93ZL5|CDF2_ARATH	6.7375e-40	Cyclic dof factor 2	-1.17888	9.3e-08
CS42-3AS-AA0689470	tr|Q93ZL5|CDF2_ARATH	5.46501e-62	Cyclic dof factor 2	-1.84238	1.29e-13
CS42-3B-AA0778540	tr|Q93ZL5|CDF2_ARATH	1.11574e-42	Cyclic dof factor 2	-1.49443	2.41e-11
CS42-4DL-AA1133120	tr|Q8LFV3|CDF3_ARATH	1.24625e-56	Cyclic dof factor 3	-1.36056	4.92e-05
CS42-5AL-AA1199970	tr|O65718|CNGC2_ARATH	0	Cyclic nucleotide-gated ion channel 2	1.2188	0.000345275
CS42-5BL-AA1299170	tr|O65718|CNGC2_ARATH	0	Cyclic nucleotide-gated ion channel 2	1.16607	1.11e-05
CS42-3DL-AA0894810	tr|Q94AS9|CNGC4_ARATH	0	Cyclic nucleotide-gated ion channel 4	1.32876	5.65e-07
CS42-1DL-AA0193950	tr|Q94AS9|CNGC4_ARATH	0	Cyclic nucleotide-gated ion channel 4	3.73074	7.73e-14
CS42-3AL-AA0639970	tr|Q94AS9|CNGC4_ARATH	0	Cyclic nucleotide-gated ion channel 4	2.00732	1.71e-12
CS42-3B-AA0738220	tr|Q94AS9|CNGC4_ARATH	0	Cyclic nucleotide-gated ion channel 4	1.23097	1.01e-05
CS42-6AL-AA1522080	tr|Q7F731|GL11_ORYSJ	1.86564e-107	Germin-like protein 1-1 (Precursor)	1.9119	0.00440044
CS42-6AL-AA1533050	tr|Q7F731|GL11_ORYSJ	3.83496e-120	Germin-like protein 1-1 (Precursor)	1.74134	0.000308116
CS42-6BL-AA1594550	tr|Q7F731|GL11_ORYSJ	1.35911e-114	Germin-like protein 1-1 (Precursor)	1.30483	0.000254014
CS42-6BL-AA1594560	tr|Q7F731|GL11_ORYSJ	8.65218e-111	Germin-like protein 1-1 (Precursor)	1.57924	0.000112687
CS42-3DL-AA0852730	tr|Q942A8|GL13_ORYSJ	2.3287e-111	Germin-like protein 1-3 (Precursor)	1.71873	4.12e-09
CS42-3DL-AA0853980	tr|Q942A8|GL13_ORYSJ	3.87163e-115	Germin-like protein 1-3 (Precursor)	3.62122	2.76e-09
CS42-3B-AA0761150	tr|Q942A8|GL13_ORYSJ	7.83072e-96	Germin-like protein 1-3 (Precursor)	3.05016	6.39e-05
CS42-3B-AA0761160	tr|Q942A8|GL13_ORYSJ	8.49052e-115	Germin-like protein 1-3 (Precursor)	2.82993	1.42e-15
CS42-7AL-AA1769240	tr|Q6ZCR3|GL812_ORYSJ	1.17632e-118	Germin-like protein 8-12 (Precursor)	1.52853	0.000119035
CS42-7AS-AA1841660	tr|Q6ZBZ2|GL814_ORYSJ	3.67216e-120	Germin-like protein 8-14 (Precursor)	1.71515	1.35e-29
CS42-7AS-AA1841670	tr|Q6ZBZ2|GL814_ORYSJ	7.32325e-37	Germin-like protein 8-14 (Precursor)	1.94804	8.36e-38
CS42-7BS-AA1946350	tr|Q6ZBZ2|GL814_ORYSJ	1.68695e-119	Germin-like protein 8-14 (Precursor)	1.33964	2.41e-11
CS42-7DS-AA2022730	tr|Q6ZBZ2|GL814_ORYSJ	5.74533e-120	Germin-like protein 8-14 (Precursor)	1.94362	2.64e-36
CS42-2AS-AA0358560	tr|Q6ZBZ2|GL814_ORYSJ	1.4142e-122	Germin-like protein 8-14 (Precursor)	3.44962	5.2e-21
CS42-2BS-AA0475210	tr|Q6ZBZ2|GL814_ORYSJ	3.08382e-122	Germin-like protein 8-14 (Precursor)	3.00356	1.54e-12
CS42-2DS-AA0589520	tr|Q6ZBZ2|GL814_ORYSJ	3.9165e-123	Germin-like protein 8-14 (Precursor)	2.62831	0.00074218
CS42-4AL-AA0967050	tr|Q8LBW3|LBD12_ARATH	8.99199e-46	LOB domain-containing protein 12	-1.41297	0.00466295
CS42-4BS-AA1090370	tr|Q8LBW3|LBD12_ARATH	1.10368e-55	LOB domain-containing protein 12	-1.33622	0.00716341
CS42-4AL-AA0988850	tr|Q9FN11|LBD37_ARATH	7.59892e-53	LOB domain-containing protein 37	-1.33778	1.55e-10
CS42-4BS-AA1089110	tr|Q9FN11|LBD37_ARATH	1.29658e-52	LOB domain-containing protein 37	-1.17805	3.72e-07
CS42-4DS-AA1167910	tr|Q9FN11|LBD37_ARATH	2.01054e-52	LOB domain-containing protein 37	-1.52833	2.4e-14
CS42-2AS-AA0357920	tr|Q9FN11|LBD37_ARATH	5.93791e-61	LOB domain-containing protein 37	-1.25467	3.09e-11
CS42-2BS-AA0470480	tr|Q9FN11|LBD37_ARATH	1.45707e-61	LOB domain-containing protein 37	-1.28975	1.74e-13
CS42-2DS-AA0581990	tr|Q9FN11|LBD37_ARATH	1.03027e-60	LOB domain-containing protein 37	-1.46659	9.11e-18
CS42-1DS-AA0255270	tr|Q3EDF8|PPR28_ARATH	0	Pentatricopeptide repeat-containing protein At1g09900	1.03573	8.04e-05
CS42-7DL-AA1980830	tr|Q3E6Q1|PPR32_ARATH	2.89159e-91	Pentatricopeptide repeat-containing protein At1g11290	-1.31235	0.00686457
CS42-7BS-AA1953740	tr|O04590|PPR88_ARATH	2.62333e-177	Pentatricopeptide repeat-containing protein At1g62260, mitochondrial (Precursor)	-1.40494	0.00294518
CS42-2BL-AA0402350	tr|Q9CAM8|PP100_ARATH	2.58335e-33	Pentatricopeptide repeat-containing protein At1g63150	-1.17372	0.00403814
CS42-7DL-AA1996650	tr|Q9C9I6|PP116_ARATH	0	Pentatricopeptide repeat-containing protein At1g71490	-1.03538	0.000240862
Wheat-newGene-16372	tr|Q9C9I6|PP116_ARATH	9.75334e-180	Pentatricopeptide repeat-containing protein At1g71490	-1.19365	0.000346908
CS42-2AL-AA0303830	tr|Q9SIT7|PP151_ARATH	1.45389e-119	Pentatricopeptide repeat-containing protein At2g13600	-1.26639	0.00405727
CS42-6BS-AA1672240	tr|O82178|PP186_ARATH	0	Pentatricopeptide repeat-containing protein	1.59706	2.4e-07
CS42-3DL-AA0861510	tr|Q9STF3|PP265_ARATH	0	Pentatricopeptide repeat-containing protein At3g46790, chloroplastic (Precursor)	-1.2688	0.000437127
CS42-4BL-AA1060280	tr|Q9SCP4|PP279_ARATH	1.0108e-173	Pentatricopeptide repeat-containing protein At3g53170	1.26399	0.00741632
CS42-4AL-AA0966620	tr|Q9SVP7|PP307_ARATH	3.40128e-159	Pentatricopeptide repeat-containing protein At4g13650	-1.22909	0.00920866
CS42-7DS-AA2050560	tr|Q9SVP7|PP307_ARATH	3.07607e-114	Pentatricopeptide repeat-containing protein At4g13650	1.10841	0.00362866
CS42-7BS-AA1943690	tr|O49436|PP327_ARATH	7.04995e-130	Pentatricopeptide repeat-containing protein At4g20090	-1.54254	8.61e-05
CS42-7DS-AA2063040	tr|O49436|PP327_ARATH	2.55747e-124	Pentatricopeptide repeat-containing protein At4g20090	-1.47807	9.19e-07
CS42-2BL-AA0401810	tr|O49436|PP327_ARATH	8.79486e-128	Pentatricopeptide repeat-containing protein At4g20090	-1.16911	0.00735982
CS42-2AL-AA0279840	tr|Q94B59|PP372_ARATH	1.09383e-119	Pentatricopeptide repeat-containing protein At5g09450, mitochondrial (Precursor)	-2.84818	1.31e-40
CS42-3B-AA0759220	tr|Q8GZ63|PP397_ARATH	1.99276e-156	Pentatricopeptide repeat-containing protein At5g25630	1.09565	1.15e-06
CS42-1BL-AA0090220	tr|Q9FK93|PP406_ARATH	0	Pentatricopeptide repeat-containing protein At5g39680	-1.38681	0.000323902
CS42-1BL-AA0118500	tr|P37834|PER1_ORYSJ	6.47646e-178	Peroxidase 1 (Precursor)	2.26413	0.00640704
CS42-1AL-AA0054660	tr|P37834|PER1_ORYSJ	3.17641e-138	Peroxidase 1 (Precursor)	2.42672	1.94e-08
CS42-7AL-AA1768070	tr|A5H8G4|PER1_MAIZE	7.0542e-128	Peroxidase 1 (Precursor)	1.78771	7.72e-22
CS42-7BL-AA1861830	tr|A5H8G4|PER1_MAIZE	9.34343e-98	Peroxidase 1 (Precursor)	2.80241	4.46e-68
CS42-2AL-AA0268110	tr|Q96520|PER12_ARATH	1.11647e-82	Peroxidase 12 (Precursor)	1.29881	0.000330622
CS42-2BL-AA0386670	tr|Q96520|PER12_ARATH	8.36003e-55	Peroxidase 12 (Precursor)	2.37378	0.00611487
CS42-4BL-AA1049150	tr|Q9LEH3|PER15_IPOBA	2.46646e-134	Peroxidase 15 {ECO:0000303|PubMed:17936696} (Precursor)	-1.42256	1.4e-08
CS42-3B-AA0778500	tr|Q9SI16|PER15_ARATH	3.68955e-153	Peroxidase 15 (Precursor)	-1.59491	6.47e-12
CS42-3DS-AA0913980	tr|Q9SI16|PER15_ARATH	5.91051e-154	Peroxidase 15 (Precursor)	-1.01981	0.00466436
CS42-4AS-AA1029800	tr|Q9LEH3|PER15_IPOBA	1.9721e-130	Peroxidase 15	-1.73534	0.00112618
CS42-3B-AA0794400	tr|O22959|PER19_ARATH	3.7756e-119	Peroxidase 19 (Precursor)	1.1426	2.46e-06
CS42-4DL-AA1112750	tr|Q9FEQ8|PER2_MAIZE	9.96823e-79	Peroxidase 2 (Precursor)	1.21928	7.87e-12
CS42-1AS-AA0068390	tr|Q9FEQ8|PER2_MAIZE	2.56381e-78	Peroxidase 2 (Precursor)	1.35536	1.78e-09
CS42-7DL-AA1965130	tr|Q9FEQ8|PER2_MAIZE	4.45488e-79	Peroxidase 2 (Precursor)	1.74452	0.00438949
CS42-1AS-AA0073240	tr|Q9FEQ8|PER2_MAIZE	5.68933e-92	Peroxidase 2 (Precursor)	1.88488	0.00318907
CS42-1DS-AA0254630	tr|Q9FEQ8|PER2_MAIZE	4.56967e-89	Peroxidase 2 (Precursor)	1.98407	4.29e-05
CS42-4AL-AA0961090	tr|Q9FEQ8|PER2_MAIZE	4.16714e-91	Peroxidase 2 (Precursor)	2.13218	1.14e-07
CS42-2AS-AA0351060	tr|Q0D3N0|PER2_ORYSJ	4.14603e-146	Peroxidase 2 (Precursor)	-1.54012	1.62e-05
CS42-2DS-AA0590740	tr|Q0D3N0|PER2_ORYSJ	2.32598e-154	Peroxidase 2 (Precursor)	-1.27476	0.000142047
CS42-2DS-AA0596270	tr|Q42580|PER21_ARATH	2.20174e-91	Peroxidase 21 (Precursor)	2.05159	0.00457188
CS42-7DL-AA1970320	tr|Q9SUT2|PER39_ARATH	1.55363e-123	Peroxidase 39 (Precursor)	1.54951	1.95e-07
CS42-3B-AA0735570	tr|A7NY33|PER4_VITVI	4.71081e-105	Peroxidase 4	1.3326	3.1e-16
CS42-5DL-AA1406360	tr|O23474|PER40_ARATH	9.77745e-114	Peroxidase 40 (Precursor)	-1.54401	0.00159423
CS42-2DL-AA0521640	tr|Q9SZH2|PER43_ARATH	7.99051e-98	Peroxidase 43 (Precursor)	1.1298	0.00978068
CS42-2BL-AA0390860	tr|Q9SZH2|PER43_ARATH	4.31774e-97	Peroxidase 43 (Precursor)	1.45947	1.41e-05
CS42-4DS-AA1183340	tr|Q9SZH2|PER43_ARATH	2.53566e-110	Peroxidase 43 (Precursor)	2.64247	1.63e-20
CS42-4AL-AA0982510	tr|Q9SZH2|PER43_ARATH	2.67696e-110	Peroxidase 43 (Precursor)	2.64385	2.38e-17
CS42-4BS-AA1096420	tr|Q9SZH2|PER43_ARATH	5.09389e-104	Peroxidase 43 (Precursor)	2.64767	1.73e-19
CS42-7AL-AA1790530	tr|Q96522|PER45_ARATH	2.16147e-106	Peroxidase 45 (Precursor)	-1.50068	2.04e-07
CS42-7AL-AA1797430	tr|Q9SZB9|PER47_ARATH	3.8927e-119	Peroxidase 47 (Precursor)	3.36964	0.00837761
CS42-1AS-AA0067160	tr|A7QEU4|PER5_VITVI	3.49855e-89	Peroxidase 5	3.03715	0.000182752
CS42-1AL-AA0026320	tr|A7QEU4|PER5_VITVI	6.23774e-112	Peroxidase 5	1.27977	0.000134052
CS42-1BS-AA0156190	tr|A7QEU4|PER5_VITVI	3.7354e-90	Peroxidase 5	1.57469	0.000206535
CS42-1BS-AA0163500	tr|A7QEU4|PER5_VITVI	2.07087e-90	Peroxidase 5	1.91575	0.000170309
CS42-7AL-AA1773120	tr|Q9FLC0|PER52_ARATH	5.71179e-141	Peroxidase 52 (Precursor)	3.49248	3.14e-20
CS42-7AL-AA1773110	tr|Q9FLC0|PER52_ARATH	1.14058e-121	Peroxidase 52 (Precursor)	-1.76782	5.75e-08
CS42-4DL-AA1123370	tr|Q42578|PER53_ARATH	5.37858e-132	Peroxidase 53 (Precursor)	-1.18361	3.04e-06
CS42-7BL-AA1905780	tr|Q9FG34|PER54_ARATH	7.13826e-117	Peroxidase 54 (Precursor)	-1.00352	4.95e-05
CS42-6BL-AA1587190	tr|Q9LXG3|PER56_ARATH	5.54297e-98	Peroxidase 56 (Precursor)	1.06267	0.000897208
CS42-4AS-AA1004240	tr|Q9LXG3|PER56_ARATH	1.60591e-105	Peroxidase 56 (Precursor)	1.58397	0.00127351
CS42-1BL-AA0130260	tr|Q43729|PER57_ARATH	1.90599e-77	Peroxidase 57 (Precursor)	1.83884	2.69e-05
CS42-1AL-AA0003560	tr|Q43729|PER57_ARATH	1.71758e-79	Peroxidase 57 (Precursor)	1.84382	1.18e-05
CS42-2AL-AA0281350	tr|Q9FJR1|PER65_ARATH	1.35233e-92	Peroxidase 65 (Precursor)	-2.9691	0.000802326
CS42-4DL-AA1123320	tr|A5H452|PER70_MAIZE	6.17417e-114	Peroxidase 70 (Precursor)	-1.53987	0.000625013
CS42-6DL-AA1702380	tr|Q9FJZ9|PER72_ARATH	4.05524e-165	Peroxidase 72 (Precursor)	-1.6129	7.94e-11
CS42-6AL-AA1509460	tr|Q9FJZ9|PER72_ARATH	1.33309e-167	Peroxidase 72 (Precursor)	-1.68923	2.35e-25
CS42-6BL-AA1591250	tr|Q9FJZ9|PER72_ARATH	7.97693e-170	Peroxidase 72 (Precursor)	-1.48462	1.3e-17
CS42-3AS-AA0689500	tr|Q9FJZ9|PER72_ARATH	2.23219e-154	Peroxidase 72 (Precursor)	1.18328	0.00772748
CS42-7AL-AA1794990	tr|P00434|PERP7_BRARR	1.68647e-138	Peroxidase P7	3.75924	2e-17
CS42-7BL-AA1872320	tr|P00434|PERP7_BRARR	2.82254e-124	Peroxidase P7	-1.84492	8.21e-14
CS42-7DL-AA1982270	tr|P00434|PERP7_BRARR	1.94871e-122	Peroxidase P7	-1.96368	2.79e-14
CS42-4AS-AA1029810	tr|Q42517|PERN_ARMRU	1.61112e-120	Peroxidase N (Precursor)	-1.46975	2.71e-05
CS42-2DL-AA0502190	tr|P84516|PER1_SORBI	1.73199e-55	Cationic peroxidase SPC4 (Precursor)	2.01551	0.00393115
CS42-2BL-AA0388160	tr|P84516|PER1_SORBI	1.50231e-59	Cationic peroxidase SPC4 (Precursor)	1.84489	0.00131832
CS42-1AS-AA0067590	tr|P84516|PER1_SORBI	1.3884e-69	Cationic peroxidase SPC4 (Precursor)	1.04344	9.73e-06
CS42-1DS-AA0241410	tr|P84516|PER1_SORBI	5.60393e-69	Cationic peroxidase SPC4 (Precursor)	1.04092	0.000969825
CS42-2DL-AA0526810	tr|P84516|PER1_SORBI	6.20837e-69	Cationic peroxidase SPC4 (Precursor)	-1.09842	0.000338149
CS42-2BL-AA0382110	tr|P84516|PER1_SORBI	2.65925e-69	Cationic peroxidase SPC4 (Precursor)	-1.35681	0.00894251
CS42-4BL-AA1033310	tr|Q10N21|APX1_ORYSJ	1.11193e-174	L-ascorbate peroxidase 1, cytosolic	-1.0093	8.55e-07
CS42-6AL-AA1497540	tr|Q69SV0|APX8_ORYSJ	0	Probable L-ascorbate peroxidase 8, chloroplastic (Precursor)	3.76044	2.1e-17
CS42-6BL-AA1589930	tr|Q69SV0|APX8_ORYSJ	0	Probable L-ascorbate peroxidase 8, chloroplastic (Precursor)	2.71051	7.42e-12
CS42-6DL-AA1691860	tr|Q69SV0|APX8_ORYSJ	0	Probable L-ascorbate peroxidase 8, chloroplastic (Precursor)	2.59811	1.04e-11
CS42-7AS-AA1812160	tr|Q8GY91|APX6_ARATH	2.93723e-109	Putative L-ascorbate peroxidase 6	1.37043	0.00727969
CS42-4AL-AA0947500	tr|A8QW51|OMT2_SORBI	7.09214e-150	Probable O-methyltransferase 2	2.49114	4.31e-15
CS42-4AL-AA0999780	tr|A8QW51|OMT2_SORBI	4.84725e-179	Probable O-methyltransferase 2	2.21193	8.02e-11
CS42-4BL-AA1037500	tr|A8QW51|OMT2_SORBI	6.92687e-154	Probable O-methyltransferase 2	2.25366	4.46e-35
CS42-4BS-AA1093040	tr|A8QW51|OMT2_SORBI	7.24209e-156	Probable O-methyltransferase 2	2.44613	4.96e-30
CS42-4DL-AA1154620	tr|A8QW51|OMT2_SORBI	5.12051e-118	Probable O-methyltransferase 2	1.54521	1.21e-06
CS42-4DS-AA1182540	tr|A8QW51|OMT2_SORBI	2.27607e-152	Probable O-methyltransferase 2	2.13097	7.91e-05
CS42-6BL-AA1629060	tr|A8QW51|OMT2_SORBI	7.02659e-89	Probable O-methyltransferase 2	6.5469	1.29e-13
CS42-6DL-AA1714710	tr|A8QW51|OMT2_SORBI	1.4425e-87	Probable O-methyltransferase 2	-1.4406	1.22e-05
CS42-7BL-AA1911840	tr|A8QW51|OMT2_SORBI	2.79417e-139	Probable O-methyltransferase 2	3.19246	2e-06
CS42-7DS-AA2051020	tr|A8QW51|OMT2_SORBI	7.66486e-179	Probable O-methyltransferase 2	1.83508	9.2e-30
CS42-7DS-AA2055890	tr|A8QW51|OMT2_SORBI	3.73594e-174	Probable O-methyltransferase 2	1.0421	9.67e-08
CS42-2AL-AA0267510	tr|Q8GVZ6|G1_ORYSJ	1.18512e-59	Protein G1	-1.38378	0.00106034
CS42-2BL-AA0390240	tr|Q8GVZ6|G1_ORYSJ	7.59599e-61	Protein G1	-1.30184	0.0086598
CS42-6AS-A1545270	tr|Q0E3M2|G1L1_ORYSJ	1.10345e-76	Protein G1-like1	-1.21737	0.00559067
CS42-6BS-AA1632150	tr|Q0E3M2|G1L1_ORYSJ	6.15907e-70	Protein G1-like1	-1.05519	1.2e-05
CS42-6DS-AA1721150	tr|Q0E3M2|G1L1_ORYSJ	1.02026e-28	Protein G1-like1	-1.09516	7.21e-10
CS42-6BL-AA1584200	tr|Q0DZF3|G1L3_ORYSJ	4.64012e-79	Protein G1-like3	-1.19945	1.53e-13
CS42-U-AA2122410	tr|Q0DZF3|G1L3_ORYSJ	4.74292e-80	Protein G1-like3	-1.07453	1.67e-10
CS42-2AL-AA0324030	tr|Q0DZF3|G1L3_ORYSJ	3.5227e-76	Protein G1-like3	-1.17868	5e-11
CS42-2BL-AA0384820	tr|Q0DZF3|G1L3_ORYSJ	4.58094e-84	Protein G1-like3	-1.17092	4.37e-14
CS42-2DL-AA0539920	tr|Q0DZF3|G1L3_ORYSJ	8.2633e-78	Protein G1-like3	-1.43063	1.35e-12
CS42-1BL-AA0139150	tr|Q7XDD0|G1L5_ORYSJ	3.98598e-68	Protein G1-like5	-1.49752	6.08e-15
CS42-1AL-AA0006430	tr|Q7XDD0|G1L5_ORYSJ	4.89562e-68	Protein G1-like5	-1.39612	5.5e-17
CS42-1AL-AA0038570	tr|Q6ATW6|G1L8_ORYSJ	3.97052e-56	Protein G1-like8	-1.62204	3.39e-06
CS42-1BL-AA0089770	tr|A2Y5N0|G1L8_ORYSI	2.54759e-83	Protein G1-like8	-1.70271	6.98e-13
CS42-1DL-AA0211930	tr|A2Y5N0|G1L8_ORYSI	7.3749e-82	Protein G1-like8	-1.51975	3.96e-11
CS42-1BS-AA0173040	tr|P08819|CBP2_WHEAT	0	Serine carboxypeptidase 2 chain B (Precursor)	4.26275	6.58e-10
CS42-1DS-AA0256050	tr|P08819|CBP2_WHEAT	0	Serine carboxypeptidase 2 chain B (Precursor)	2.6911	9.23e-09
CS42-6DS-AA1722110	tr|P21529|CBP3_HORVU	0	Serine carboxypeptidase 3 (Precursor)	1.19947	4.67e-09
CS42-2BS-AA0480940	tr|P52711|CBP23_HORVU	0	Serine carboxypeptidase II-3 chain B (Precursor)	1.77833	2.32e-06
CS42-2DS-AA0594140	tr|P52711|CBP23_HORVU	0	Serine carboxypeptidase II-3 chain B (Precursor)	1.63672	4.14e-13
CS42-3DS-AA0902950	tr|Q9C7D6|SCP17_ARATH	7.8432e-151	Serine carboxypeptidase-like 17 (Precursor)	1.28734	0.00294614
CS42-4BL-AA1033190	tr|Q9C7Z9|SCP18_ARATH	6.88896e-138	Serine carboxypeptidase-like 18 (Precursor)	1.87668	5.41e-09
CS42-4BS-AA1092440	tr|Q9C7Z9|SCP18_ARATH	1.28877e-65	Serine carboxypeptidase-like 18 (Precursor)	1.2948	0.000243037
CS42-5BL-AA1322500	tr|Q9C7Z9|SCP18_ARATH	4.75864e-142	Serine carboxypeptidase-like 18 (Precursor)	1.71393	0.000311026
CS42-7DS-AA2059440	tr|Q9C7Z9|SCP18_ARATH	6.90808e-140	Serine carboxypeptidase-like 18 (Precursor)	1.80634	0.000301529
CS42-U-AA2075680	tr|Q9C7Z9|SCP18_ARATH	9.94938e-139	Serine carboxypeptidase-like 18 (Precursor)	1.76278	0.000326412
CS42-4AL-AA0967970	tr|Q8VZU3|SCP19_ARATH	1.18299e-137	Serine carboxypeptidase-like 19 chain B (Precursor)	1.78424	6.93e-06
CS42-4BS-AA1108790	tr|Q8VZU3|SCP19_ARATH	1.08053e-143	Serine carboxypeptidase-like 19 chain B (Precursor)	2.04651	5.45e-06
CS42-U-AA2121310	tr|Q8VZU3|SCP19_ARATH	7.61203e-146	Serine carboxypeptidase-like 19 chain B (Precursor)	1.71231	0.000362767
CS42-5BL-AA1322490	tr|Q9CAU3|SCP2_ARATH	1.21582e-137	Serine carboxypeptidase-like 2 (Precursor)	1.0482	0.00341793
CS42-3DL-AA0880040	tr|Q9SFB5|SCP27_ARATH	0	Serine carboxypeptidase-like 27 (Precursor)	1.19453	0.00360513
CS42-3AL-AA0632440	tr|Q9SFB5|SCP27_ARATH	0	Serine carboxypeptidase-like 27 (Precursor)	1.51744	9.6e-06
CS42-3B-AA0768240	tr|Q9SFB5|SCP27_ARATH	0	Serine carboxypeptidase-like 27 (Precursor)	1.42209	3.01e-05
CS42-6DL-AA1716260	tr|Q0WPR4|SCP34_ARATH	0	Serine carboxypeptidase-like 34 (Precursor)	1.50735	1.52e-06
CS42-2AL-AA0312830	tr|Q9LEY1|SCP35_ARATH	0	Serine carboxypeptidase-like 35 (Precursor)	1.24398	1.66e-10
CS42-2BL-AA0402770	tr|Q9LEY1|SCP35_ARATH	0	Serine carboxypeptidase-like 35 (Precursor)	1.57674	3.42e-20
CS42-2DL-AA0500750	tr|Q9LEY1|SCP35_ARATH	0	Serine carboxypeptidase-like 35 (Precursor)	1.5978	6.63e-11
CS42-1BL-AA0107240	tr|Q9M9Q6|SCP50_ARATH	4.15339e-36	Serine carboxypeptidase-like 50 (Precursor)	2.3423	3.17e-07
CS42-1DL-AA0194100	tr|Q9M9Q6|SCP50_ARATH	1.79505e-103	Serine carboxypeptidase-like 50 (Precursor)	3.19198	6.93e-12
CS42-1AL-AA0020090	tr|Q9M9Q6|SCP50_ARATH	1.00672e-130	Serine carboxypeptidase-like 50 (Precursor)	1.53625	8.85e-06
CS42-1BL-AA0118000	tr|Q67Y83|SCP51_ARATH	9.50205e-129	Serine carboxypeptidase-like 51 (Precursor)	1.07817	7.75e-06
CS42-1BL-AA0143900	tr|Q67Y83|SCP51_ARATH	3.20044e-160	Serine carboxypeptidase-like 51 (Precursor)	2.261	8.94e-09
CS42-7AS-AA1818110	tr|Q67Y83|SCP51_ARATH	9.26116e-163	Serine carboxypeptidase-like 51 (Precursor)	1.58944	1.14e-09
CS42-7BS-AA1944680	tr|Q67Y83|SCP51_ARATH	3.0585e-165	Serine carboxypeptidase-like 51 (Precursor)	1.31867	1.83e-05
CS42-1AL-AA0033730	tr|Q67Y83|SCP51_ARATH	2.0786e-162	Serine carboxypeptidase-like 51 (Precursor)	2.31356	6.43e-21
CS42-1BS-AA0154790	tr|Q5Z5Q3|C3H43_ORYSJ	3.35086e-42	Zinc finger CCCH domain-containing protein 43	-1.41763	3.79e-08
CS42-6AS-AA1575260	tr|Q9SD34|C3H44_ARATH	1.20422e-06	Zinc finger CCCH domain-containing protein 44	-1.24625	0.00529334
CS42-4AL-AA0992980	tr|Q9FNZ2|C3H48_ARATH	8.77356e-74	Zinc finger CCCH domain-containing protein 48	-2.22995	3.02e-06
CS42-2AL-AA0323940	tr|Q6YYC0|C3H55_ORYSJ	3.64389e-16	Zinc finger CCCH domain-containing protein 55	-1.50801	2.71e-17
CS42-5BS-AA1373760	tr|Q9FE91|C3H62_ARATH	7.82343e-10	Zinc finger CCCH domain-containing protein 62	5.36042	3.32e-09
CS42-5DS-AA1481560	tr|Q9FE91|C3H62_ARATH	3.3582e-09	Zinc finger CCCH domain-containing protein 62	3.1126	5.69e-09
CS42-1DL-AA0227520	tr|Q5ZDJ6|C3H8_ORYSJ	2.41876e-39	Zinc finger CCCH domain-containing protein 8	-1.22219	0.00502425
CS42-5DL-AA1405760	tr|Q42485|ZFP1_ARATH	2.32579e-12	Zinc finger protein 1	2.69254	4.11e-07
CS42-5AS-AA1264770	tr|Q39261|ZFP2_ARATH	1.15965e-10	Zinc finger protein 2	-1.01265	9.28e-07
CS42-5BS-AA1386630	tr|Q39261|ZFP2_ARATH	8.02151e-10	Zinc finger protein 2	-1.02805	1.55e-05
CS42-5DS-AA1481570	tr|Q39261|ZFP2_ARATH	5.17252e-10	Zinc finger protein 2	-1.09837	0.000626827
Wheat-newGene-10877	tr|Q39262|ZFP3_ARATH	1.9214e-06	Zinc finger protein 3	-1.21342	0.00315042
CS42-U-AA2117970	tr|Q39265|ZFP6_ARATH	6.99514e-14	Zinc finger protein 6	-1.04979	2.55e-07
CS42-4AS-AA1022120	tr|P93751|ZFP8_ARATH	2.04919e-20	Zinc finger protein 8	1.44065	3.17e-05
CS42-4DL-AA1152730	tr|P93751|ZFP8_ARATH	1.23517e-19	Zinc finger protein 8	1.06216	0.00552482
CS42-6DL-AA1715980	tr|Q9LUA9|COL10_ARATH	1.52447e-88	Zinc finger protein CONSTANS-LIKE 10	-1.59281	0.00126373
CS42-4AS-AA1006810	tr|O82256|COL13_ARATH	5.2992e-48	Zinc finger protein CONSTANS-LIKE 13	1.25534	0.0078387
CS42-2BS-AA0482900	tr|O82256|COL13_ARATH	8.27382e-25	Zinc finger protein CONSTANS-LIKE 13	3.21344	4.48e-32
CS42-2DS-AA0585970	tr|O82256|COL13_ARATH	1.27105e-25	Zinc finger protein CONSTANS-LIKE 13	2.74528	5.36e-08
CS42-4BS-AA1108680	tr|O22800|COL14_ARATH	4.30936e-28	Zinc finger protein CONSTANS-LIKE 14	1.05744	0.000423524
CS42-6AL-AA1506510	tr|Q8RWD0|COL16_ARATH	5.30252e-66	Zinc finger protein CONSTANS-LIKE 16	1.67891	0.000157051
CS42-6DL-AA1718660	tr|Q8RWD0|COL16_ARATH	4.08886e-57	Zinc finger protein CONSTANS-LIKE 16	1.48177	7.26e-06
CS42-7AS-AA1814060	tr|Q8RWD0|COL16_ARATH	1.83589e-77	Zinc finger protein CONSTANS-LIKE 16	2.92854	1.36e-22
CS42-7BS-AA1956370	tr|Q8RWD0|COL16_ARATH	4.56894e-78	Zinc finger protein CONSTANS-LIKE 16	3.70896	1.24e-17
CS42-7DS-AA2037840	tr|Q8RWD0|COL16_ARATH	6.84003e-78	Zinc finger protein CONSTANS-LIKE 16	2.91365	1.55e-10
CS42-5AL-AA1246430	tr|Q9FHH8|COL5_ARATH	1.01602e-10	Zinc finger protein CONSTANS-LIKE 5	-1.42346	0.00657487
CS42-4BL-AA1053760	tr|Q9FFX4|KNU_ARATH	2.00851e-08	Zinc finger protein KNUCKLES	-1.33431	0.000309532
CS42-4BL-AA1067220	tr|Q9FFX4|KNU_ARATH	3.28879e-07	Zinc finger protein KNUCKLES	-1.64217	3.51e-05
CS42-4DL-AA1122110	tr|Q9FFX4|KNU_ARATH	2.27607e-08	Zinc finger protein KNUCKLES	-2.62091	1.15e-06
CS42-3DS-AA0913050	tr|Q9ZWA6|IDD3_ARATH	9.6881e-106	Zinc finger protein MAGPIE	-1.20689	0.00318586
CS42-6BS-AA1630770	tr|Q9ZWA6|IDD3_ARATH	1.70506e-95	Zinc finger protein MAGPIE	2.18178	0.000854291
CS42-5BL-AA1357230	tr|Q9FX68|ZWIP6_ARATH	3.64369e-94	Zinc finger protein WIP6	-1.41557	0.000447777
CS42-2DS-AA0578500	tr|O81123|ZIP1_ARATH	3.57457e-87	Zinc transporter 1 (Precursor)	-1.95998	3.31e-10
CS42-7DL-AA1981040	tr|Q5Z653|ZIP10_ORYSJ	3.72028e-142	Zinc transporter 10 (Precursor)	1.02733	1.82e-07
CS42-6BS-AA1646150	tr|Q852F6|ZIP2_ORYSJ	6.81038e-168	Zinc transporter 2 (Precursor)	1.60164	0.00017051
CS42-1AL-AA0021770	tr|Q6L8G0|ZIP5_ORYSJ	1.40542e-173	Zinc transporter 5 (Precursor)	2.48322	2.16e-05
CS42-2DL-AA0534770	tr|Q6L8G0|ZIP5_ORYSJ	1.42947e-110	Zinc transporter 5 (Precursor)	-2.30363	2.2e-12
CS42-1BS-AA0150920	tr|Q6L8F7|ZIP7_ORYSJ	1.56492e-164	Zinc transporter 7 (Precursor)	1.09913	0.000171295
CS42-2AL-AA0325680	tr|A3BI11|ZIP8_ORYSJ	4.56273e-153	Zinc transporter 8 (Precursor)	-1.97574	2.24e-13
CS42-2AS-AA0330750	tr|A3BI11|ZIP8_ORYSJ	4.42656e-157	Zinc transporter 8 (Precursor)	-2.09652	6.66e-06
CS42-2BL-AA0397670	tr|Q0DHE3|ZIP9_ORYSJ	2.31918e-96	Zinc transporter 9 (Precursor)	-2.68606	1.41e-18
CS42-5AL-AA1226350	tr|A2Z259|ZHD1_ORYSI	1.65306e-107	Zinc-finger homeodomain protein 1	-1.23259	9.14e-11
CS42-5BL-AA1286090	tr|A2Z259|ZHD1_ORYSI	1.80922e-112	Zinc-finger homeodomain protein 1	-1.18338	1.93e-06
CS42-4AL-AA0975440	tr|Q10DV5|ZHD11_ORYSJ	7.19337e-72	Zinc-finger homeodomain protein 11	-1.5803	0.00136412
CS42-4DS-AA1183480	tr|Q10DV5|ZHD11_ORYSJ	5.95186e-65	Zinc-finger homeodomain protein 11	-1.33898	2.09e-05
