# Supplementary material for: Quantitative Changes in the Transcription of Phytohormone-Related Genes: Some Transcription Factors Are Major Causes of the Wheat Mutant dmc Not Tillering
Source: Int J Mol Sci. 2018 Apr 29;19(5):1324. doi: 10.3390/ijms19051324 (PMC5983577; doi:10.3390/ijms19051324)
Supplement: Supplementary file 1 [file ijms-19-01324-s001.zip › Table S11.xlsx]

## Sheet: Sheet1
Table S11 The DEGs belong to TFs
Gene ID	Database-ID	E-value	Swiss-Prot_annotation	log2FC	FDR	family
CS42-4DL-AA1140830	tr|Q10QS9|Y3845_ORYSJ	2.38e-112	B3 domain-containing protein Os03g0184500	-1.07	2.37e-05	B3
CS42-3DL-AA0858590	tr|Q6AV22|Y3196_ORYSJ	6.22e-74	B3 domain-containing protein Os03g0619600	-2.2	1.26e-06	B3
CS42-3AL-AA0662680	tr|Q8S2E6|Y1235_ORYSJ	1.44e-179	B3 domain-containing protein Os01g0723500	-1.22	0.000949	B3
CS42-3DL-AA0848410	tr|Q8S2E6|Y1235_ORYSJ	2.75e-172	B3 domain-containing protein Os01g0723500	-1.29	1.3e-05	B3
CS42-5AL-AA1234750	tr|Q6Z0D9|Y8347_ORYSJ	7.53e-49	B3 domain-containing protein Os08g0324300	-1.77	1.18e-05	B3
CS42-4BS-AA1092100	tr|Q9T072|BH025_ARATH	1.15e-40	Transcription factor bHLH25	2.4	1.84e-07	bHLH
CS42-3DS-AA0923340	tr|Q2HIV9|BH035_ARATH	2.57e-27	Transcription factor bHLH35	1.46	5.31e-06	bHLH
CS42-4AS-AA1004570	tr|Q9S7Y1|BH030_ARATH	2.77e-42	Transcription factor bHLH30	-1.04	0.00192	bHLH
CS42-3AS-AA0678170	tr|Q2HIV9|BH035_ARATH	9.8e-31	Transcription factor bHLH35	1.6	1e-06	bHLH
CS42-5AL-AA1191180	tr|Q2HIV9|BH035_ARATH	3.35e-31	Transcription factor bHLH35	1.4	0.00671	bHLH
CS42-4BL-AA1054370	tr|Q2HIV9|BH035_ARATH	6.46e-21	Transcription factor bHLH35	2.3	1.78e-29	bHLH
CS42-2AS-AA0359670	tr|Q9SN74|BH047_ARATH	8.19e-22	Transcription factor bHLH47	1.91	3.53e-16	bHLH
CS42-2BS-AA0495340	tr|Q9SN74|BH047_ARATH	3.12e-23	Transcription factor bHLH47	2.33	1.46e-13	bHLH
CS42-1DS-AA0252280	tr|Q9XEF0|BH051_ARATH	7.07e-20	Transcription factor bHLH51	1.38	0.00946	bHLH
CS42-2BL-AA0444490	tr|Q9C7T4|BH096_ARATH	1.84e-57	Transcription factor bHLH96	-1.38	8.18e-08	bHLH
CS42-7BS-AA1946950	tr|Q8S3D2|BH087_ARATH	7.85e-24	Transcription factor bHLH87	-1.72	0.000338	bHLH
CS42-5AL-AA1255780	tr|Q9LSL1|BH093_ARATH	1.31e-54	Transcription factor bHLH93	2.21	3.3e-09	bHLH
CS42-2AL-AA0325290	tr|Q9LT67|BH113_ARATH	1.65e-30	Transcription factor bHLH113	-1.54	1.35e-09	bHLH
CS42-3B-AA0776940	tr|Q9LET0|BH107_ARATH	4.38e-30	Putative transcription factor bHLH107	3.38	1.39e-11	bHLH
CS42-2DS-AA0598190	tr|Q9SN74|BH047_ARATH	1.58e-21	Transcription factor Bhlh47	2.03	4.03e-12	bHLH
CS42-4AS-AA1030180	tr|Q10R47|ILI3_ORYSJ	6.86e-32	Transcription factor ILI3	1.46	3.39e-05	bHLH
CS42-4BL-AA1044180	tr|Q10R47|ILI3_ORYSJ	2.46e-33	Transcription factor ILI3	1.62	0.000204	bHLH
CS42-6AL-AA1524810	tr|Q6YUX0|ILI5_ORYSJ	3.28e-30	Transcription factor ILI5	1.57	9.79e-13	bHLH
CS42-5AL-AA1253320	tr|Q9LS08|BH032_ARATH	3.15e-22	Transcription factor AIG1	-1.2	9.54e-05	bHLH
CS42-2AS-AA0371000	tr|Q9M8K6|MUTE_ARATH	1.65e-60	Transcription factor MUTE	2.52	2.77e-07	bHLH
CS42-2DS-AA0605010	tr|Q9M8K6|MUTE_ARATH	5.5e-60	Transcription factor MUTE	2.27	1.03e-06	bHLH
CS42-7BS-AA1934170	tr|Q9SRT2|BH062_ARATH	8.47e-52	Transcription factor bHLH62	1.44	2.83e-06	bHLH
CS42-6DL-AA1702780	tr|Q9FMC2|BZP43_ARATH	3.78e-09	Basic leucine zipper 43	-3.99	2.41e-19	bZIP
CS42-6AL-AA1535080	tr|Q9FMC2|BZP43_ARATH	1.09e-09	Basic leucine zipper 43	-1.46	0.00577	bZIP
CS42-3B-AA0805030	tr|Q5JMK6|BZP06_ORYSJ	4.72e-103	Basic leucine zipper 6	1.97	1.41e-27	bZIP
CS42-7DL-AA1991930	tr|Q9FUD3|BZIP9_ARATH	1.29e-25	Basic leucine zipper 9	-1.63	3.42e-17	bZIP
CS42-U-AA2116410	tr|Q84JK2|FD_ARATH	8.76e-09	Protein FD	-2.32	1.49e-12	bZIP
CS42-2AL-AA0304600	tr|Q84JK2|FD_ARATH	1.88e-10	Protein FD	-1.11	6.62e-09	bZIP
CS42-2DL-AA0533780	tr|Q84JK2|FD_ARATH	3.01e-10	Protein FD	-1.06	1.53e-07	bZIP
CS42-3DL-AA0893500	tr|Q5JMK6|BZP06_ORYSJ	2.33e-101	Basic leucine zipper 6	1.97	4.76e-28	bZIP
CS42-3AL-AA0628790	tr|Q5JMK6|BZP06_ORYSJ	2.15e-97	Basic leucine zipper 6	1.92	4.5e-24	bZIP
CS42-7BL-AA1875080	tr|Q9FUD3|BZIP9_ARATH	5.71e-27	Basic leucine zipper 9	-1.44	4.07e-06	bZIP
CS42-6DL-AA1679380	tr|Q6ZDF3|TRAB1_ORYSJ	4.02e-48	bZIP transcription factor TRAB1	1.36	2.51e-11	bZIP
CS42-5AL-AA1214490	tr|Q69IL4|RF2A_ORYSJ	1.26e-44	Transcription factor RF2a	1.5	0.00112	bZIP
CS42-6BL-AA1611470	tr|Q6ZDF3|TRAB1_ORYSJ	6.5e-58	bZIP transcription factor TRAB1	1.44	7.05e-19	bZIP
CS42-4AS-AA1016970	tr|F4IPE3|IDD15_ARATH	7.13e-85	Protein SHOOT GRAVITROPISM 5	-1.07	5.3e-06	C2H2
CS42-4DL-AA1113260	tr|F4IPE3|IDD15_ARATH	5.52e-84	Protein SHOOT GRAVITROPISM 5	-1.01	0.00011	C2H2
CS42-5BL-AA1357230	tr|Q9FX68|ZWIP6_ARATH	3.64e-94	Zinc finger protein WIP6	-1.42	0.000448	C2H2
CS42-6BS-AA1630770	tr|Q9ZWA6|IDD3_ARATH	1.71e-95	Zinc finger protein MAGPIE	2.18	0.000854	C2H2
CS42-3DS-AA0913050	tr|Q9ZWA6|IDD3_ARATH	9.69e-106	Zinc finger protein MAGPIE	-1.21	0.00319	C2H2
CS42-1DL-AA0227520	tr|Q5ZDJ6|C3H8_ORYSJ	2.42e-39	Zinc finger CCCH domain-containing protein 8	-1.22	0.00502	C3H
Wheat-newGene-12406	tr|Q9S709|U2AFA_ARATH	5.05e-38	Splicing factor U2af small subunit A	1.54	0.000413	C3H
CS42-1BS-AA0154790	tr|Q5Z5Q3|C3H43_ORYSJ	3.35e-42	Zinc finger CCCH domain-containing protein 43	-1.42	3.79e-08	C3H
CS42-6BL-AA1610920	tr|Q6EPQ3|SPXM1_ORYSJ	0	SPX domain-containing membrane protein Os02g45520	5.8	7.65e-112	C3H
CS42-6DL-AA1698810	tr|Q6EPQ3|SPXM1_ORYSJ	0	SPX domain-containing membrane protein Os02g45520	4.8	2.61e-99	C3H
CS42-6AL-AA1500170	tr|Q6EPQ3|SPXM1_ORYSJ	0	SPX domain-containing membrane protein Os02g45520	3.7	4.48e-90	C3H
CS42-2AL-AA0292490	tr|Q0JAW2|SPXM2_ORYSJ	0	SPX domain-containing membrane protein Os04g0573000	1.15	3.24e-05	C3H
CS42-2BL-AA0413940	tr|Q0JAW2|SPXM2_ORYSJ	0	SPX domain-containing membrane protein Os04g0573000	1.06	0.00419	C3H
CS42-2DL-AA0513480	tr|Q0JAW2|SPXM2_ORYSJ	0	SPX domain-containing membrane protein Os04g0573000	1.51	0.00175	C3H
CS42-6DL-AA1715980	tr|Q9LUA9|COL10_ARATH	1.52e-88	Zinc finger protein CONSTANS-LIKE 10	-1.59	0.00126	CO-like
CS42-7AS-AA1814060	tr|Q8RWD0|COL16_ARATH	1.84e-77	Zinc finger protein CONSTANS-LIKE 16	2.93	1.36e-22	CO-like
CS42-7DS-AA2037840	tr|Q8RWD0|COL16_ARATH	6.84e-78	Zinc finger protein CONSTANS-LIKE 16	2.91	1.55e-10	CO-like
CS42-7BS-AA1956370	tr|Q8RWD0|COL16_ARATH	4.57e-78	Zinc finger protein CONSTANS-LIKE 16	3.71	1.24e-17	CO-like
CS42-4AS-AA1006810	tr|O82256|COL13_ARATH	5.3e-48	Zinc finger protein CONSTANS-LIKE 13	1.26	0.00784	CO-like
CS42-4BS-AA1108680	tr|O22800|COL14_ARATH	4.31e-28	Zinc finger protein CONSTANS-LIKE 14	1.06	0.000424	CO-like
CS42-6BL-AA1600940	tr|Q96288|BBX24_ARATH	5.01e-54	B-box zinc finger protein 24	-2.59	1.78e-10	DBB
CS42-6DL-AA1681470	tr|Q96288|BBX24_ARATH	2.3e-54	B-box zinc finger protein 24	-2.14	7e-10	DBB
CS42-6AL-AA1503570	tr|Q9SID1|BBX25_ARATH	3.35e-57	B-box zinc finger protein 25	-1.84	4.85e-05	DBB
CS42-2AS-AA0337130	tr|Q93ZL5|CDF2_ARATH	6.56e-67	Cyclic dof factor 2	-1.25	1.9e-08	Dof
CS42-3B-AA0778540	tr|Q93ZL5|CDF2_ARATH	1.12e-42	Cyclic dof factor 2	-1.49	2.41e-11	Dof
CS42-2BS-AA0448360	tr|Q93ZL5|CDF2_ARATH	8.82e-41	Cyclic dof factor 2	-1.03	0.000293	Dof
CS42-2DS-AA0595250	tr|Q93ZL5|CDF2_ARATH	6.74e-40	Cyclic dof factor 2	-1.18	9.3e-08	Dof
CS42-4DL-AA1133120	tr|Q8LFV3|CDF3_ARATH	1.25e-56	Cyclic dof factor 3	-1.36	4.92e-05	Dof
CS42-3DS-AA0914010	tr|Q93ZL5|CDF2_ARATH	9.33e-64	Cyclic dof factor 2	-1.42	1.06e-06	Dof
CS42-3AS-AA0689470	tr|Q93ZL5|CDF2_ARATH	5.47e-62	Cyclic dof factor 2	-1.84	1.29e-13	Dof
CS42-5BL-AA1340290	tr|Q8LDR0|DOF54_ARATH	3.59e-29	Dof zinc finger protein DOF5.4	-1.28	2.67e-06	Dof
CS42-4DS-AA1180370	tr|P38564|MNB1A_MAIZE	2.47e-26	Dof zinc finger protein MNB1A	-1.14	1.05e-05	Dof
CS42-4BS-AA1075870	tr|P38564|MNB1A_MAIZE	1.48e-26	Dof zinc finger protein MNB1A	-1.23	7.39e-05	Dof
CS42-4AL-AA0976920	tr|P38564|MNB1A_MAIZE	1.07e-26	Dof zinc finger protein MNB1A	-1.06	0.000167	Dof
CS42-6AL-AA1523040	tr|O80928|DOF24_ARATH	3.54e-31	Dof zinc finger protein DOF2.4	-1.03	1.78e-05	Dof
CS42-6BL-AA1594150	tr|O80928|DOF24_ARATH	3.57e-31	Dof zinc finger protein DOF2.4	-1.14	4.8e-11	Dof
CS42-5DL-AA1398470	tr|Q8LDR0|DOF54_ARATH	3.63e-29	Dof zinc finger protein DOF5.4	-1.35	5.27e-06	Dof
CS42-5AL-AA1246530	tr|Q8LDR0|DOF54_ARATH	2.55e-29	Dof zinc finger protein DOF5.4	-1.43	3.3e-09	Dof
CS42-2BL-AA0381480	tr|Q9FGD6|DOF58_ARATH	2e-25	Dof zinc finger protein DOF5.8	-1.3	0.000294	Dof
CS42-5BL-AA1360710	tr|Q64MA1|DRE1A_ORYSJ	1.39e-27	Dehydration-responsive element-binding protein 1A	-1.36	1.42e-12	ERF
CS42-5AL-AA1226930	tr|Q3T5N4|DRE1B_ORYSJ	2.86e-41	Dehydration-responsive element-binding protein 1B	-2.05	1.5e-09	ERF
CS42-5BL-AA1288740	tr|Q8GUW4|DRE1B_ORYSI	6.71e-29	Dehydration-responsive element-binding protein 1B	-1.28	0.00459	ERF
CS42-5AL-AA1216570	tr|Q8GUW4|DRE1B_ORYSI	2.08e-27	Dehydration-responsive element-binding protein 1B	-2	2.91e-11	ERF
CS42-5DL-AA1407520	tr|Q8GUW4|DRE1B_ORYSI	3.05e-49	Dehydration-responsive element-binding protein 1B	-1.01	0.00598	ERF
CS42-5AL-AA1242490	tr|Q3T5N4|DRE1B_ORYSJ	7.1e-40	Dehydration-responsive element-binding protein 1B	-1.04	0.00948	ERF
CS42-5AL-AA1243230	tr|Q3T5N4|DRE1B_ORYSJ	1.41e-48	Dehydration-responsive element-binding protein 1B	-1.86	0.000125	ERF
CS42-5DL-AA1407510	tr|Q3T5N4|DRE1B_ORYSJ	4.65e-43	Dehydration-responsive element-binding protein 1B	-1.49	1.27e-07	ERF
CS42-5DL-AA1396940	tr|Q3T5N4|DRE1B_ORYSJ	8.34e-47	Dehydration-responsive element-binding protein 1B	-1.92	6.96e-09	ERF
CS42-5BL-AA1286210	tr|Q0J090|DRE1H_ORYSJ	1.91e-49	Dehydration-responsive element-binding protein 1H	-1.5	0.000981	ERF
CS42-1BL-AA0119490	tr|Q5W6R4|DRE2B_ORYSJ	3.39e-72	Dehydration-responsive element-binding protein 2B	-1.2	4.19e-06	ERF
CS42-7AL-AA1752980	tr|Q9LYD3|DREB3_ARATH	4.81e-17	Dehydration-responsive element-binding protein 3	-1.73	0.000534	ERF
CS42-6DS-AA1734510	tr|P04784|CB21_WHEAT	3.69e-177	Chlorophyll a-b binding protein, chloroplastic (Precursor)	2	1.27e-08	ERF
CS42-5DL-AA1440970	tr|P04784|CB21_WHEAT	0	Chlorophyll a-b binding protein, chloroplastic (Precursor)	2.24	4.79e-15	ERF
CS42-1BL-AA0140310	tr|P12333|CB2A_SPIOL	9.7e-171	Chlorophyll a-b binding protein, chloroplastic (Precursor)	3.17	7.64e-09	ERF
CS42-5BL-AA1300300	tr|P04784|CB21_WHEAT	0	Chlorophyll a-b binding protein, chloroplastic (Precursor)	1.71	2.38e-06	ERF
CS42-1AL-AA0017440	tr|P04784|CB21_WHEAT	0	Chlorophyll a-b binding protein, chloroplastic (Precursor)	1.49	2.78e-12	ERF
CS42-7AS-AA1806110	tr|P04784|CB21_WHEAT	2.11e-170	Chlorophyll a-b binding protein, chloroplastic (Precursor)	1.15	1.28e-07	ERF
CS42-5AL-AA1254930	tr|P04784|CB21_WHEAT	0	Chlorophyll a-b binding protein, chloroplastic (Precursor)	1.75	3.53e-11	ERF
CS42-1DL-AA0219050	tr|P04784|CB21_WHEAT	2.43e-180	Chlorophyll a-b binding protein, chloroplastic (Precursor)	1.59	5.85e-10	ERF
CS42-1BL-AA0119340	tr|P12333|CB2A_SPIOL	1.87e-169	Chlorophyll a-b binding protein, chloroplastic (Precursor)	2.39	0.00137	ERF
CS42-5BL-AA1300340	tr|P04784|CB21_WHEAT	0	Chlorophyll a-b binding protein, chloroplastic (Precursor)	2.29	1.06e-22	ERF
CS42-5BL-AA1300370	tr|P04784|CB21_WHEAT	0	Chlorophyll a-b binding protein, chloroplastic (Precursor)	1.88	8.59e-19	ERF
CS42-5AL-AA1254920	tr|P04784|CB21_WHEAT	0	Chlorophyll a-b binding protein, chloroplastic (Precursor)	2.2	2.47e-33	ERF
CS42-1AL-AA0051360	tr|P12333|CB2A_SPIOL	8.93e-171	Chlorophyll a-b binding protein, chloroplastic (Precursor)	2.96	3e-08	ERF
CS42-5DL-AA1440950	tr|P04784|CB21_WHEAT	0	Chlorophyll a-b binding protein, chloroplastic (Precursor)	1.42	9.14e-12	ERF
CS42-1AL-AA0010660	tr|P04784|CB21_WHEAT	7.16e-176	Chlorophyll a-b binding protein, chloroplastic (Precursor)	1.66	0.008	ERF
CS42-7BS-AA1928690	tr|P04784|CB21_WHEAT	1.05e-180	Chlorophyll a-b binding protein, chloroplastic (Precursor)	1.95	3.72e-12	ERF
CS42-7DS-AA2064910	tr|P04784|CB21_WHEAT	3.56e-180	Chlorophyll a-b binding protein, chloroplastic (Precursor)	1.87	5.3e-09	ERF
CS42-5DL-AA1466150	tr|Q10HD0|CB23_ORYSJ	2.71e-176	Chlorophyll a-b binding protein, chloroplastic (Precursor)	1.21	1.42e-05	ERF
CS42-5BL-AA1326490	tr|Q10HD0|CB23_ORYSJ	2.71e-176	Chlorophyll a-b binding protein, chloroplastic (Precursor)	1.15	0.000202	ERF
CS42-1BL-AA0133030	tr|P04784|CB21_WHEAT	1.25e-158	Chlorophyll a-b binding protein, chloroplastic (Precursor)	1.14	3.89e-05	ERF
CS42-1DL-AA0199400	tr|P04784|CB21_WHEAT	6.03e-156	Chlorophyll a-b binding protein, chloroplastic (Precursor)	2.88	4.98e-08	ERF
CS42-1BL-AA0095440	tr|P04784|CB21_WHEAT	2.4e-159	Chlorophyll a-b binding protein, chloroplastic (Precursor)	1.72	2.32e-07	ERF
CS42-U-AA2112620	tr|P07370|CB2B_SOLLC	5.2e-164	Chlorophyll a-b binding protein 1B, chloroplastic (Precursor)	1.83	9.88e-17	ERF
CS42-7DS-AA2049890	tr|P14275|CB2C_SOLLC	6e-41	Chlorophyll a-b binding protein 1C, chloroplastic (Precursor; Fragments)	1.48	9.12e-09	ERF
CS42-1AL-AA0055660	tr|P07369|CB2G_SOLLC	5.23e-179	Chlorophyll a-b binding protein 3C, chloroplastic (Precursor)	2.23	3e-08	ERF
CS42-1DL-AA0199390	tr|P07369|CB2G_SOLLC	1.89e-112	Chlorophyll a-b binding protein 3C, chloroplastic (Precursor)	3.68	1.04e-34	ERF
CS42-1BL-AA0103590	tr|P07369|CB2G_SOLLC	4.35e-127	Chlorophyll a-b binding protein 3C, chloroplastic (Precursor)	2.1	6.5e-05	ERF
CS42-1BL-AA0103600	tr|P07369|CB2G_SOLLC	2e-156	Chlorophyll a-b binding protein 3C, chloroplastic (Precursor)	1.72	8.76e-07	ERF
CS42-5DL-AA1409630	tr|P12329|CB21_MAIZE	3.74e-177	Chlorophyll a-b binding protein 1, chloroplastic (Precursor)	1.64	9.58e-06	ERF
CS42-5AL-AA1247400	tr|P12329|CB21_MAIZE	8.04e-132	Chlorophyll a-b binding protein 1, chloroplastic (Precursor)	1.07	0.000433	ERF
CS42-2AS-AA0348610	tr|P27523|CB23_HORVU	0	Chlorophyll a-b binding protein of LHCII type III, chloroplastic (Precursor)	2.17	2.75e-05	ERF
CS42-5BL-AA1329210	tr|Q9SAK5|APL_ARATH	2.62e-11	Myb family transcription factor APL	-1.02	4.1e-07	G2-like
CS42-6DL-AA1715290	tr|Q9SAK5|APL_ARATH	3.99e-47	Myb family transcription factor APL	1.29	0.00145	G2-like
CS42-4DL-AA1116920	tr|Q9SAK5|APL_ARATH	2.4e-55	Myb family transcription factor APL	-1.77	3.15e-06	G2-like
CS42-6DL-AA1715290	tr|Q9SAK5|APL_ARATH	3.99e-47	Myb family transcription factor APL	1.29	0.00145	G2-like
CS42-4DL-AA1116920	tr|Q9SAK5|APL_ARATH	2.4e-55	Myb family transcription factor APL	-1.77	3.15e-06	G2-like
CS42-U-AA2082570	tr|Q700D9|MYBF_ARATH	5.09e-25	Putative Myb family transcription factor At1g14600	-1.84	0.000241	G2-like
CS42-U-AA2082570	tr|Q700D9|MYBF_ARATH	5.09e-25	Putative Myb family transcription factor At1g14600	-1.84	0.000241	G2-like
CS42-7DL-AA1963810	tr|Q8GUN5|PHL1_ARATH	1.02e-27	Protein PHR1-LIKE 1	1.05	1.6e-09	G2-like
CS42-7AL-AA1768540	tr|Q8GUN5|PHL1_ARATH	2.29e-28	Protein PHR1-LIKE 1	1.26	1.21e-11	G2-like
CS42-2DS-AA0610470	tr|Q9LTH4|PCLL_ARATH	8.53e-13	Transcription factor BOA	3.84	2.91e-64	G2-like
CS42-2BS-AA0457050	tr|Q9LTH4|PCLL_ARATH	1.49e-12	Transcription factor BOA	4.21	3.57e-65	G2-like
CS42-2AS-AA0365500	tr|Q9LTH4|PCLL_ARATH	1.16e-12	Transcription factor BOA	4.36	5.61e-93	G2-like
CS42-5DL-AA1451830	tr|Q9LTH4|PCLL_ARATH	6.72e-11	Transcription factor BOA	-1.3	2.06e-10	G2-like
CS42-5AS-AA1259840	tr|Q94DH3|PCL1_ORYSJ	6.87e-13	Transcription factor PCL1	-1.26	7.1e-06	G2-like
CS42-7DL-AA1972400	tr|Q5Z5I4|GLK1_ORYSJ	6.51e-120	Probable transcription factor GLK1	-1.21	9.41e-06	G2-like
Wheat-newGene-8643	tr|P09189|HSP7C_PETHY	0	Heat shock cognate 70 kDa protein	2.72	2.61e-08	GATA
CS42-4BL-AA1064250	tr|P27322|HSP72_SOLLC	0	Heat shock cognate 70 kDa protein 2	2.2	5.12e-16	GATA
CS42-1DL-AA0237330	tr|P27322|HSP72_SOLLC	0	Heat shock cognate 70 kDa protein 2	1.52	2.34e-08	GATA
CS42-1AL-AA0046290	tr|P27322|HSP72_SOLLC	0	Heat shock cognate 70 kDa protein 2	1.87	1.64e-13	GATA
CS42-4BL-AA1064240	tr|P27322|HSP72_SOLLC	0	Heat shock cognate 70 kDa protein 2	2.02	5.15e-14	GATA
CS42-2BL-AA0407570	tr|Q4VYC8|NSP1_MEDTR	2.22e-96	Nodulation-signaling pathway 1 protein	3.56	1.29e-12	GRAS
CS42-2DL-AA0511320	tr|Q4VYC8|NSP1_MEDTR	7.49e-95	Nodulation-signaling pathway 1 protein	3.24	1.15e-08	GRAS
CS42-6DL-AA1703400	tr|Q6AWY8|GRF1_ORYSJ	8.39e-122	Growth-regulating factor 1	-1.09	2.8e-11	GRF
CS42-6AL-AA1520540	tr|Q6AWY8|GRF1_ORYSJ	4.98e-130	Growth-regulating factor 1	-1.02	9.41e-10	GRF
CS42-7BS-AA1939760	tr|Q6AWY7|GRF2_ORYSJ	3.01e-82	Growth-regulating factor 2	-1.11	1.06e-05	GRF
CS42-7AS-AA1837390	tr|Q6AWY4|GRF5_ORYSJ	0	Growth-regulating factor 5	-1.16	8.32e-13	GRF
CS42-7DS-AA2021770	tr|Q6AWY4|GRF5_ORYSJ	0	Growth-regulating factor 5	-1.16	1.1e-13	GRF
CS42-4DS-AA1180840	tr|Q9FRG8|GRF9_ORYSJ	0	Growth-regulating factor 9	-1.07	6.64e-11	GRF
CS42-4BS-AA1094190	tr|Q9FRG8|GRF9_ORYSJ	0	Growth-regulating factor 9	-1.15	2.71e-12	GRF
CS42-4AL-AA0994580	tr|Q9FRG8|GRF9_ORYSJ	0	Growth-regulating factor 9	-1.04	3.37e-10	GRF
CS42-6DL-AA1694360	tr|Q6EPP9|GRF10_ORYSJ	5.55e-84	Growth-regulating factor 10	-1.18	3.37e-08	GRF
CS42-2DL-AA0552210	tr|Q6AWX7|GRF12_ORYSJ	8.2e-67	Growth-regulating factor 12	-1.47	1.82e-10	GRF
CS42-U-AA2078870	tr|Q5VPE5|HOX28_ORYSJ	5.2e-59	Homeobox-leucine zipper protein HOX28	1.8	1.2e-12	HD-ZIP
CS42-7DS-AA2065540	tr|Q5VPE3|HOX2_ORYSJ	2.28e-55	Homeobox-leucine zipper protein HOX2	1.76	3.56e-08	HD-ZIP
CS42-3DL-AA0842430	tr|Q0JKX1|HOX3_ORYSJ	1.28e-124	Homeobox-leucine zipper protein HOX3	-1.2	0.00957	HD-ZIP
CS42-4DL-AA1152610	tr|A2XD08|HOX21_ORYSI	7.76e-130	Homeobox-leucine zipper protein HOX21	1.19	1.78e-14	HD-ZIP
CS42-2BL-AA0429230	tr|Q0JB92|HOX17_ORYSJ	1.07e-101	Homeobox-leucine zipper protein HOX17	-1.71	0.00502	HD-ZIP
CS42-4BL-AA1039760	tr|A2XD08|HOX21_ORYSI	5.05e-129	Homeobox-leucine zipper protein HOX21	1.25	4.4e-15	HD-ZIP
CS42-4AS-AA1018600	tr|Q8S7W9|HOX21_ORYSJ	2.78e-135	Homeobox-leucine zipper protein HOX21	1.16	1.79e-13	HD-ZIP
CS42-4AS-AA1026190	tr|Q8GRL4|HOX19_ORYSJ	1.02e-62	Homeobox-leucine zipper protein HOX19	-1.14	2.69e-05	HD-ZIP
CS42-1AL-AA0048030	tr|Q338B0|HFA2C_ORYSJ	2.28e-179	Heat stress transcription factor A-2c	3.58	3.26e-14	HSF
CS42-U-AA2081150	tr|Q6F388|HFA2E_ORYSJ	3.13e-167	Heat stress transcription factor A-2e	1.64	8.7e-05	HSF
CS42-5DL-AA1442920	tr|Q6F388|HFA2E_ORYSJ	3.28e-165	Heat stress transcription factor A-2e	2.94	4.32e-16	HSF
CS42-5BL-AA1315570	tr|Q652B0|HFB2C_ORYSJ	2.3e-123	Heat stress transcription factor B-2c	2.05	1.94e-14	HSF
CS42-3DL-AA0860000	tr|Q6VBA4|HFC1A_ORYSJ	1.6e-114	Heat stress transcription factor C-1a	1.91	0.000308	HSF
CS42-4DL-AA1138930	tr|Q6EUG4|HFC2A_ORYSJ	5.2e-72	Heat stress transcription factor C-2a	-2.64	2.1e-05	HSF
CS42-1BL--AA0114190	tr|Q338B0|HFA2C_ORYSJ	1.05e-173	Heat stress transcription factor A-2c	3.04	1.61e-05	HSF
CS42-U-AA2166870	tr|Q7XRX3|HFB2A_ORYSJ	6.11e-62	Heat stress transcription factor B-2a	1.65	6.42e-05	HSF
CS42-7DS-AA2015840	tr|Q6Z9C8|HFB2B_ORYSJ	4.73e-114	Heat stress transcription factor B-2b	2.54	2.05e-09	HSF
CS42-1DL-AA0199110	tr|Q338B0|HFA2C_ORYSJ	3.07e-177	Heat stress transcription factor A-2c	3.26	1.03e-07	HSF
CS42-5DL-AA1415650	tr|Q652B0|HFB2C_ORYSJ	2.02e-126	Heat stress transcription factor B-2c	1.83	6.37e-22	HSF
CS42-1AS-AA0058470	tr|Q652B0|HFB2C_ORYSJ	2.02e-123	Heat stress transcription factor B-2c	2.09	3.14e-06	HSF
CS42-7BS-AA1935670	tr|Q6Z9C8|HFB2B_ORYSJ	6.43e-114	Heat stress transcription factor B-2b	1.43	4.84e-06	HSF
CS42-4BL-AA1045990	tr|Q6EUG4|HFC2A_ORYSJ	1.06e-76	Heat stress transcription factor C-2a	-1.66	0.000129	HSF
CS42-5DL-AA1405180	tr|Q84MN7|HFA2A_ORYSJ	1.92e-117	Heat stress transcription factor A-2a	4.59	2.01e-10	HSF
CS42-7AS-AA1829250	tr|Q6Z9C8|HFB2B_ORYSJ	1.79e-115	Heat stress transcription factor B-2b	2.2	0.00259	HSF
CS42-5AL-AA1256510	tr|Q84MN7|HFA2A_ORYSJ	7.78e-121	Heat stress transcription factor A-2a	5	2.29e-06	HSF
CS42-5AL-AA1215960	tr|Q6F388|HFA2E_ORYSJ	5.67e-166	Heat stress transcription factor A-2e	1.91	1.34e-06	HSF
CS42-2AL-AA0301090	tr|Q7XRX3|HFB2A_ORYSJ	5.1e-65	Heat stress transcription factor B-2a	1.25	0.00983	HSF
CS42-3B-AA0722680	tr|Q6VBA4|HFC1A_ORYSJ	4.77e-96	Heat stress transcription factor C-1a	1.3	0.000325	HSF
CS42-4BS-AA1090370	tr|Q8LBW3|LBD12_ARATH	1.1e-55	LOB domain-containing protein 12	-1.34	0.00716	LBD
CS42-4DS-AA1167910	tr|Q9FN11|LBD37_ARATH	2.01e-52	LOB domain-containing protein 37	-1.53	2.4e-14	LBD
CS42-4BS-AA1089110	tr|Q9FN11|LBD37_ARATH	1.3e-52	LOB domain-containing protein 37	-1.18	3.72e-07	LBD
CS42-2BS-AA0470480	tr|Q9FN11|LBD37_ARATH	1.46e-61	LOB domain-containing protein 37	-1.29	1.74e-13	LBD
CS42-4AL-AA0988850	tr|Q9FN11|LBD37_ARATH	7.6e-53	LOB domain-containing protein 37	-1.34	1.55e-10	LBD
CS42-4AL-AA0967050	tr|Q8LBW3|LBD12_ARATH	8.99e-46	LOB domain-containing protein 12	-1.41	0.00466	LBD
CS42-2AS-AA0357920	tr|Q9FN11|LBD37_ARATH	5.94e-61	LOB domain-containing protein 37	-1.25	3.09e-11	LBD
CS42-2DS-AA0581990	tr|Q9FN11|LBD37_ARATH	1.03e-60	LOB domain-containing protein 37	-1.47	9.11e-18	LBD
CS42-2DL-AA0536540	tr|A2XX39|FL_ORYSI	5.02e-176	Probable transcription factor FL	-1.71	0.000206	LFY
CS42-3AL-AA0667660	tr|Q8S151|MAD32_ORYSJ	6.44e-115	MADS-box transcription factor 32	-1.38	7.4e-07	MADS
CS42-3B-AA0715430	tr|Q8S151|MAD32_ORYSJ	8.36e-116	MADS-box transcription factor 32	-1.15	3.94e-13	MADS
CS42-1AL-AA0024490	tr|A2Z9Q7|MAD56_ORYSI	1.24e-95	MADS-box transcription factor 56	-1.73	1.19e-05	MADS
CS42-3DL-AA0837300	tr|Q8S151|MAD32_ORYSJ	2.44e-57	MADS-box transcription factor 32	-1.46	1.14e-20	MADS
Wheat-newGene-7309	tr|Q9XJ60|MAD50_ORYSJ	1.12e-24	MADS-box transcription factor 50	-1.43	0.000283	MADS
CS42-1DL-AA0189260	tr|A2Z9Q7|MAD56_ORYSI	3.57e-98	MADS-box transcription factor 56	-2.31	1.34e-07	MADS
CS42-U-AA2077490	tr|Q944S9|MAD16_ORYSJ	1.41e-137	MADS-box transcription factor 16	-1.49	0.00324	MADS
CS42-3DL-AA0851680	tr|O82743|AGL19_ARATH	1.01e-30	Agamous-like MADS-box protein AGL19	-2.62	1.4e-06	MADS
CS42-3AL-AA0637970	tr|O82743|AGL19_ARATH	6.15e-29	Agamous-like MADS-box protein AGL19	-2.4	4.19e-17	MADS
CS42-4DL-AA1131710	tr|P27898|MYBP_MAIZE	1.45e-88	Myb-related protein P	2.08	6.16e-06	MYB
CS42-6BL-AA1619740	tr|F4JVB8|RADL1_ARATH	1.47e-21	Protein RADIALIS-like 1	-2.19	7.8e-11	MYB
CS42-4AS-AA1026700	tr|Q6NNN0|RADL3_ARATH	2.58e-20	Protein RADIALIS-like 3	-1.91	8.56e-08	MYB
CS42-3DS-AA0899730	tr|F4K5X6|RVE2_ARATH	1.98e-35	Protein REVEILLE 2	-2.13	2.32e-29	MYB
CS42-7DL-AA1971290	tr|F4K5X6|RVE2_ARATH	6.55e-34	Protein REVEILLE 2	-1.87	5.8e-22	MYB
CS42-6DL-AA1690300	tr|Q8H0W3|RVE6_ARATH	7.15e-88	Protein REVEILLE 6	-1.29	2.57e-06	MYB
CS42-2AL-AA0280180	tr|B3H5A8|RVE7_ARATH	1.04e-31	Protein REVEILLE 7	-1.75	3.47e-05	MYB
CS42-2BL-AA0387370	tr|B3H5A8|RVE7_ARATH	6.01e-34	Protein REVEILLE 7	-2.4	0.000652	MYB
CS42-2DL-AA0544600	tr|B3H5A8|RVE7_ARATH	1.35e-33	Protein REVEILLE 7	-2.19	0.000143	MYB
CS42-1AL-AA0040640	tr|P20027|MYB3_HORVU	8.32e-134	Myb-related protein Hv33	-1.64	0.000266	MYB
CS42-3AL-AA0665720	tr|Q4JL76|MYBA2_ORYSJ	2.29e-59	Myb-related protein MYBAS2	1.88	6.45e-16	MYB
CS42-3DL-AA0862760	tr|Q4JL76|MYBA2_ORYSJ	2.83e-57	Myb-related protein MYBAS2	1.29	0.000352	MYB
CS42-3AL-AA0618810	tr|P20027|MYB3_HORVU	1.26e-75	Myb-related protein Hv33	1.34	0.00273	MYB
CS42-7BS-AA1931120	tr|P20025|MYB38_MAIZE	4.2e-110	Myb-related protein Zm38	2.53	1.93e-06	MYB
CS42-5DL-AA1413260	tr|P81392|MYB06_ANTMA	4.53e-89	Myb-related protein 306	1.36	0.00257	MYB
CS42-6AL-AA1526860	tr|F4JVB8|RADL1_ARATH	1.47e-21	Protein RADIALIS-like 1	-1.79	1.31e-07	MYB
Wheat-newGene-17510	tr|Q1A173|RADL6_ARATH	1.85e-17	Protein RADIALIS-like 6	-1.62	1.62e-06	MYB
CS42-6DL-AA1694890	tr|F4JVB8|RADL1_ARATH	1.98e-21	Protein RADIALIS-like 1	-1.55	0.000148	MYB
CS42-7AS-AA1848630	tr|Q1A173|RADL6_ARATH	1.23e-19	Protein RADIALIS-like 6	-2.46	1.42e-14	MYB
CS42-6BL-AA1626110	tr|Q8H0W3|RVE6_ARATH	2.58e-83	Protein REVEILLE 6	-1.2	5.76e-05	MYB
CS42-7BL-AA1876500	tr|F4K5X6|RVE2_ARATH	5.02e-33	Protein REVEILLE 2	-1.86	2.68e-21	MYB
CS42-6BS-AA1635240	tr|Q9FDW1|MYB44_ARATH	5.87e-65	Transcription factor MYB44	-1.36	7.62e-13	MYB
CS42-3DS-AA0901830	tr|Q9FDW1|MYB44_ARATH	2.82e-35	Transcription factor MYB44	-1.84	3.22e-10	MYB
CS42-2BL-AA0430810	tr|Q9SPG2|MYB28_ARATH	4.19e-63	Transcription factor MYB28	1.79	9.65e-16	MYB
CS42-7BL-AA1900570	tr|Q9FDW1|MYB44_ARATH	1.18e-44	Transcription factor MYB44	-2.64	4.6e-07	MYB
CS42-3AS-AA0698810	tr|Q9FDW1|MYB44_ARATH	1.57e-35	Transcription factor MYB44	-1.52	1.02e-05	MYB
CS42-7BS-A1941020	tr|Q9SPG2|MYB28_ARATH	1.45e-66	Transcription factor MYB28	1.46	3.05e-09	MYB
CS42-2AL-AA0321840	tr|Q8GWP0|MYB39_ARATH	3.95e-66	Transcription factor MYB39	1.3	2.17e-08	MYB
CS42-2AL-AA0294270	tr|Q9SPG2|MYB28_ARATH	1.05e-63	Transcription factor MYB28	2.05	7.89e-14	MYB
CS42-3B-AA0714880	tr|Q9FDW1|MYB44_ARATH	9.74e-36	Transcription factor MYB44	-1.36	0.000731	MYB
CS42-U-AA2114970	tr|Q8S9H7|DIV_ANTMA	5.54e-22	Transcription factor DIVARICATA	1.13	0.0012	MYB
CS42-3DS-AA0910670	tr|Q8S9H7|DIV_ANTMA	3.55e-29	Transcription factor DIVARICATA	1.32	0.00194	MYB
CS42-3DS-AA0935140	tr|Q8S9H7|DIV_ANTMA	3.17e-22	Transcription factor DIVARICATA	1.13	0.000386	MYB
CS42-U-AA2086960	tr|Q9FLJ2|NC100_ARATH	1.66e-59	NAC domain-containing protein 100	2.4	2.15e-07	NAC
CS42-2AL-AA0277330	tr|Q9FLJ2|NC100_ARATH	1.56e-83	NAC domain-containing protein 100	1.78	6.42e-08	NAC
CS42-2BL-AA0442820	tr|Q9FLJ2|NC100_ARATH	2.49e-83	NAC domain-containing protein 100	1.66	1.76e-06	NAC
CS42-3B-AA0730720	tr|Q7F2L3|NAC48_ORYSJ	7.36e-160	NAC domain-containing protein 48	1.4	0.00178	NAC
CS42-U-AA2138500	tr|Q9FWX2|NAC7_ARATH	1.13e-108	NAC domain-containing protein 7	-1.34	0.0097	NAC
CS42-5DL-AA1443270	tr|Q8GY42|NAC25_ARATH	6.05e-28	NAC transcription factor 25	-2.06	7.58e-07	NAC
CS42-5DL-AA1443870	tr|Q9SK55|NAC42_ARATH	3.38e-71	Transcription factor JUNGBRUNNEN 1	3.25	6.7e-06	NAC
CS42-2DS-AA0572540	tr|Q9FLJ2|NC100_ARATH	1.35e-74	NAC domain-containing protein 100	1.48	4.89e-05	NAC
CS42-2DL-AA0512750	tr|Q9FLJ2|NC100_ARATH	9.77e-83	NAC domain-containing protein 100	1.26	0.00036	NAC
CS42-4BL-AA1072770	tr|Q9FLJ2|NC100_ARATH	1.55e-79	NAC domain-containing protein 100	-1.44	1.23e-05	NAC
CS42-1AL-AA0039010	tr|Q7F2L3|NAC48_ORYSJ	3.5e-151	NAC domain-containing protein 48	4.24	1.14e-16	NAC
CS42-1DL-AA0195380	tr|Q7F2L3|NAC48_ORYSJ	2.38e-154	NAC domain-containing protein 48	2.18	1.26e-06	NAC
CS42-1BL-AA0124150	tr|Q7F2L3|NAC48_ORYSJ	4.96e-153	NAC domain-containing protein 48	2.72	3.74e-07	NAC
CS42-3AL-AA0642200	tr|A0SPJ6|NAMB2_TRITD	1.79e-26	NAC transcription factor NAM-B2	-1.45	1e-16	NAC
CS42-2AS-AA0351630	tr|Q9FLJ2|NC100_ARATH	3.22e-78	NAC domain-containing protein 100	2.26	8.37e-10	NAC
CS42-6BS-AA1659010	tr|Q7EZT1|NAC67_ORYSJ	2.14e-117	NAC domain-containing protein 67	1.7	0.000217	NAC
CS42-4BL-AA1058960	tr|Q93ZH2|NFYA3_ARATH	2.02e-34	Nuclear transcription factor Y subunit A-3	1.6	4.19e-13	NF-YA
CS42-5BL-AA1355270	tr|Q9SYH4|NFYA5_ARATH	2.87e-25	Nuclear transcription factor Y subunit A-5	1.32	1.43e-09	NF-YA
CS42-2AS-AA0345700	tr|Q9SYH4|NFYA5_ARATH	4.79e-32	Nuclear transcription factor Y subunit A-5	1.57	2.02e-05	NF-YA
CS42-4DL-AA1150520	tr|Q9SYH4|NFYA5_ARATH	1.17e-30	Nuclear transcription factor Y subunit A-5	1.66	1.36e-11	NF-YA
CS42-4AL-AA0986100	tr|Q84JP1|NFYA7_ARATH	1.12e-39	Nuclear transcription factor Y subunit A-7	1.33	1.55e-10	NF-YA
CS42-4BS-AA1108950	tr|Q945M9|NFYA9_ARATH	1.68e-35	Nuclear transcription factor Y subunit A-9	1.46	9.58e-10	NF-YA
CS42-4DS-AA1171880	tr|Q945M9|NFYA9_ARATH	1.15e-25	Nuclear transcription factor Y subunit A-9	1.24	1.01e-09	NF-YA
CS42-4AS-AA1026250	tr|Q9SYH4|NFYA5_ARATH	3.16e-28	Nuclear transcription factor Y subunit A-5	1.39	1.16e-09	NF-YA
CS42-5AS-AA1265430	tr|Q9M9X4|NFYA2_ARATH	4.63e-27	Nuclear transcription factor Y subunit A-2	1.8	0.00942	NF-YA
CS42-5DL-AA1448780	tr|Q9LVJ7|NFYA6_ARATH	8.67e-23	Nuclear transcription factor Y subunit A-6	1.73	2.39e-21	NF-YA
CS42-5AL-AA1251240	tr|Q8LFU0|NFYAA_ARATH	1.93e-22	Nuclear transcription factor Y subunit A-10	1.61	4.17e-13	NF-YA
CS42-2DS-AA0567340	tr|Q9SYH4|NFYA5_ARATH	1.82e-30	Nuclear transcription factor Y subunit A-5	1.38	0.000249	NF-YA
CS42-4BL-AA1035090	tr|Q9FMV5|NFYC4_ARATH	4.62e-60	Nuclear transcription factor Y subunit C-4	3.46	3.99e-09	NF-YC
CS42-2BL-AA0397670	tr|Q0DHE3|ZIP9_ORYSJ	2.32e-96	Zinc transporter 9 (Precursor)	-2.69	1.41e-18	NF-YC
CS42-2DS-AA0578500	tr|O81123|ZIP1_ARATH	3.57e-87	Zinc transporter 1 (Precursor)	-1.96	3.31e-10	NF-YC
CS42-2DL-AA0534770	tr|Q6L8G0|ZIP5_ORYSJ	1.43e-110	Zinc transporter 5 (Precursor)	-2.3	2.2e-12	NF-YC
CS42-5DL-AA1451150	tr|Q10S83|NLP1_ORYSJ	0	Protein NLP1	-1.56	9.35e-05	Nin-like
CS42-6BS-AA1669770	tr|Q5NB82|NLP3_ORYSJ	2.65e-75	Protein NLP3	1.81	0.000421	Nin-like
CS42-6DS-AA1738820	tr|Q5NB82|NLP3_ORYSJ	8.09e-106	Protein NLP3	3.13	2.26e-08	Nin-like
CS42-7DS-AA2034840	tr|A3C057|SPL17_ORYSJ	7.84e-105	Squamosa promoter-binding-like protein 17	-1.68	0.000169	SBP
CS42-6DS-AA1734380	tr|A3A2Z8|SPL3_ORYSJ	1.68e-173	Squamosa promoter-binding-like protein 3	-1.41	6.15e-19	SBP
CS42-7AS-AA1805200	tr|A3C057|SPL17_ORYSJ	4e-104	Squamosa promoter-binding-like protein 17	-1.32	2.34e-06	SBP
CS42-6BS-AA1645640	tr|Q653Z5|SPL11_ORYSJ	4.2e-82	Squamosa promoter-binding-like protein 11	-1.11	8.94e-07	SBP
CS42-7BS-AA1949880	tr|A3C057|SPL17_ORYSJ	1.84e-102	Squamosa promoter-binding-like protein 17	-1.2	0.00012	SBP
CS42-6DS-AA1745890	tr|Q0E3F8|SPL5_ORYSJ	8.92e-63	Squamosa promoter-binding-like protein 5	1.57	0.000784	SBP
CS42-7DS-AA2014240	tr|Q6YZE8|SPL16_ORYSJ	3.44e-115	Squamosa promoter-binding-like protein 16	-1.07	0.00209	SBP
CS42-7BS-AA1957310	tr|Q6YZE8|SPL16_ORYSJ	1.68e-112	Squamosa promoter-binding-like protein 16	-1.25	0.000374	SBP
CS42-7AS-AA1835860	tr|Q6YZE8|SPL16_ORYSJ	2.31e-115	Squamosa promoter-binding-like protein 16	-1.83	0.000154	SBP
CS42-U-AA2096450	tr|Q9SD40|SRS1_ARATH	5.87e-41	Protein SHI RELATED SEQUENCE 1	-2.1	1.43e-07	SRS
CS42-3DL-AA0854420	tr|Q94CK9|LRP1_ARATH	2.36e-49	Protein LATERAL ROOT PRIMORDIUM 1	-1.17	3.49e-09	SRS
CS42-5DL-AA1396820	tr|Q9SD40|SRS1_ARATH	9.9e-41	Protein SHI RELATED SEQUENCE 1	-1.89	8.53e-19	SRS
CS42-5AL-AA1225120	tr|Q9SD40|SRS1_ARATH	2.17e-39	Protein SHI RELATED SEQUENCE 1	-2.16	8.82e-14	SRS
CS42-7AL-AA1783580	tr|Q9XGX0|SHI_ARATH	1.29e-52	Protein SHORT INTERNODES	-1.13	9.11e-08	SRS
CS42-7DL-AA1964260	tr|Q9XGX0|SHI_ARATH	1.8e-52	Protein SHORT INTERNODES	-1.1	8.88e-07	SRS
CS42-7BL-AA1886410	tr|Q9XGX0|SHI_ARATH	1.62e-51	Protein SHORT INTERNODES	-1.5	7.94e-10	SRS
CS42-3B-AA0771470	tr|Q94CK9|LRP1_ARATH	6.81e-48	Protein LATERAL ROOT PRIMORDIUM 1	-1.17	1.05e-08	SRS
CS42-7BS-AA1925550	tr|Q9XGX0|SHI_ARATH	5.51e-47	Protein SHORT INTERNODES	-1.37	8.26e-09	SRS
CS42-7DS-AA2029250	tr|Q9XGX0|SHI_ARATH	4.49e-47	Protein SHORT INTERNODES	-1.22	2.01e-09	SRS
CS42-7AS-AA1821800	tr|Q9XGX0|SHI_ARATH	4.88e-47	Protein SHORT INTERNODES	-1.12	1.77e-06	SRS
CS42-1DL-AA0217930	tr|Q94CK9|LRP1_ARATH	9.62e-37	Protein LATERAL ROOT PRIMORDIUM 1	-1.48	3.61e-13	SRS
CS42-1AL-AA0027220	tr|Q9FXH7|SRS7_ARATH	6.78e-36	Protein SHI RELATED SEQUENCE 7	-1.34	1.02e-14	SRS
CS42-1BL-AA0090080	tr|Q9FXH7|SRS7_ARATH	1.24e-39	Protein SHI RELATED SEQUENCE 7	-1.73	4.67e-19	SRS
CS42-1AL-AA0043130	tr|Q9LZM8|BLH9_ARATH	8.29e-73	BEL1-like homeodomain protein 9	-1.07	1.33e-11	TALE
CS42-1DL-AA0193190	tr|Q9LZM8|BLH9_ARATH	2.73e-72	BEL1-like homeodomain protein 9	-1.21	5.84e-14	TALE
CS42-4AL-AA0966650	tr|Q1PFD1|BLH11_ARATH	8.34e-45	BEL1-like homeodomain protein 11	-1.5	4.5e-05	TALE
CS42-4DS-AA1170820	tr|Q1PFD1|BLH11_ARATH	1.65e-45	BEL1-like homeodomain protein 11	-1.36	4.56e-06	TALE
CS42-4BS-AA1104640	tr|O65685|BLH6_ARATH	5.17e-36	BEL1-like homeodomain protein 6	-2.19	5.32e-13	TALE
CS42-1BL-AA0142690	tr|Q9LZM8|BLH9_ARATH	2.29e-75	BEL1-like homeodomain protein 9	-1.03	8.94e-09	TALE
CS42-4BL-AA1059060	tr|Q38897|BEL1_ARATH	7.53e-83	Homeobox protein BEL1 homolog	1.85	6.67e-05	TALE
CS42-1AS-AA0073600	tr|Q9FP29|KNOS1_ORYSJ	2.57e-121	Homeobox protein knotted-1-like 1	-2.08	1.56e-07	TALE
CS42-5DL-AA1436310	tr|O80416|KNOSC_ORYSJ	2.87e-113	Homeobox protein knotted-1-like 12	-1.14	7.18e-07	TALE
CS42-1DS-AA0244040	tr|Q9FP29|KNOS1_ORYSJ	3.67e-139	Homeobox protein knotted-1-like 1	-1.04	1.01e-08	TALE
CS42-1AS-AA0080130	tr|Q9FP29|KNOS1_ORYSJ	1.09e-138	Homeobox protein knotted-1-like 1	-1.01	2.48e-08	TALE
CS42-5BL-AA1294870	tr|O80416|KNOSC_ORYSJ	1.13e-116	Homeobox protein knotted-1-like 12	-1.27	9.89e-16	TALE
CS42-5AL-AA1248610	tr|O80416|KNOSC_ORYSJ	3.23e-118	Homeobox protein knotted-1-like 12	-1.16	1.47e-09	TALE
CS42-1DS-AA0250310	tr|Q9FP29|KNOS1_ORYSJ	1.4e-122	Homeobox protein knotted-1-like 1	-1.49	8.75e-05	TALE
CS42-4DL-AA1128170	tr|Q38897|BEL1_ARATH	4.65e-85	Homeobox protein BEL1 homolog	2.34	1.29e-06	TALE
CS42-4BS-AA1087310	tr|Q43484|KNOX3_HORVU	0	Homeobox protein KNOX3	-1.83	5.3e-13	TALE
CS42-4AL-AA0996890	tr|Q43484|KNOX3_HORVU	0	Homeobox protein KNOX3	-1.68	8.29e-14	TALE
CS42-4DS-AA1168780	tr|Q43484|KNOX3_HORVU	0	Homeobox protein KNOX3	-1.68	7.13e-15	TALE
CS42-4BS-AA1076210	tr|Q9AT84|TB1_MAIZE	6.78e-74	Transcription factor TEOSINTE BRANCHED 1	-2.18	4.68e-06	TCP
CS42-4AL-AA0986290	tr|Q9AT84|TB1_MAIZE	1.76e-73	Transcription factor TEOSINTE BRANCHED 1	-1.28	0.00833	TCP
CS42-4DS-AA1159720	tr|Q9AT84|TB1_MAIZE	1.76e-71	Transcription factor TEOSINTE BRANCHED 1	-1.68	0.000135	TCP
CS42-2BS-AA0493510	tr|A1YKT1|TCP18_ARATH	2.1e-26	Transcription factor TCP18	-4.32	3.12e-11	TCP
CS42-7BS-AA1924780	tr|P54873|HMCS_ARATH	0	Hydroxymethylglutaryl-CoA synthase	1.17	2.06e-14	TCP
CS42-7DS-AA2049760	tr|P54873|HMCS_ARATH	0	Hydroxymethylglutaryl-CoA synthase	1.59	1.73e-24	TCP
CS42-4BL-AA1035350	tr|P54873|HMCS_ARATH	0	Hydroxymethylglutaryl-CoA synthase	1.44	8.68e-05	TCP
CS42-4DL-AA1135330	tr|P54873|HMCS_ARATH	0	Hydroxymethylglutaryl-CoA synthase	1.4	0.000365	TCP
CS42-5AL-AA1251720	tr|P54873|HMCS_ARATH	0	Hydroxymethylglutaryl-CoA synthase	1.71	0.000334	TCP
Wheat-newGene-3009	tr|Q9LU92|TGT4_ARATH	1.78e-48	Trihelix transcription factor GT-4	-1.23	0.000816	Trihelix
CS42-4DL-AA1129010	tr|Q9C882|GTL1_ARATH	1.73e-41	Trihelix transcription factor GTL1	1.28	3.36e-17	Trihelix
CS42-2AL-AA0299360	tr|Q39117|TGT2_ARATH	4.38e-43	Trihelix transcription factor GT-2	1.93	6.56e-36	Trihelix
CS42-2BL-AA0412250	tr|Q39117|TGT2_ARATH	7.58e-43	Trihelix transcription factor GT-2	1.08	1.88e-12	Trihelix
CS42-5AL-AA1188970	tr|Q9C882|GTL1_ARATH	6.31e-43	Trihelix transcription factor GTL1	1.61	2.04e-15	Trihelix
CS42-2BL-AA0384850	tr|Q7XTV3|WOX4_ORYSJ	3.87e-86	WUSCHEL-related homeobox 4	-1.55	0.00792	WOX
CS42-2AL-AA0313420	tr|Q7XTV3|WOX4_ORYSJ	2.21e-84	WUSCHEL-related homeobox 4	-1.33	0.000765	WOX
CS42-5AS-AA1283110	tr|Q9SV15|WRK11_ARATH	2.29e-26	Probable WRKY transcription factor 11	1.46	0.00177	WRKY
CS42-6AL-AA1535430	tr|Q93WY4|WRK12_ARATH	3.33e-57	Probable WRKY transcription factor 12	-1.08	0.00356	WRKY
CS42-2AL-AA0295340	tr|Q93WY4|WRK12_ARATH	3.69e-58	Probable WRKY transcription factor 12	-1.25	8.93e-10	WRKY
CS42-2BL-AA0390790	tr|Q93WY4|WRK12_ARATH	8.53e-57	Probable WRKY transcription factor 12	-1.05	1.16e-05	WRKY
CS42-2DL-AA0534130	tr|Q93WY4|WRK12_ARATH	1.06e-56	Probable WRKY transcription factor 12	-4.62	6.8e-61	WRKY
Wheat-newGene-14374	tr|Q93WY4|WRK12_ARATH	1.63e-26	Probable WRKY transcription factor 12	-1.34	0.000452	WRKY
CS42-1AS-AA0068550	tr|Q9C5T3|WRK26_ARATH	7.32e-88	Probable WRKY transcription factor 26	1.25	0.00504	WRKY
CS42-1BS-AA0176590	tr|Q9C5T3|WRK26_ARATH	2.68e-89	Probable WRKY transcription factor 26	1.24	4.95e-06	WRKY
CS42-1DS-AA0243170	tr|Q8S8P5|WRK33_ARATH	1.36e-88	Probable WRKY transcription factor 33	1.33	0.00432	WRKY
CS42-6BL-AA1618240	tr|Q93WY4|WRK12_ARATH	5.29e-57	Probable WRKY transcription factor 12	-1.01	0.00353	WRKY
CS42-3B-AA0801790	tr|Q9C519|WRKY6_ARATH	1.37e-109	WRKY transcription factor 6	1.26	0.00884	WRKY
CS42-3B-AA0794560	tr|Q9SVB7|WRK13_ARATH	5.88e-43	Probable WRKY transcription factor 13	-1.33	1.28e-06	WRKY
CS42-1DL-AA0210050	tr|O64747|WRK35_ARATH	6.13e-55	Probable WRKY transcription factor 35	-1.49	0.000261	WRKY
CS42-1AL-AA0035910	tr|O64747|WRK35_ARATH	1.15e-46	Probable WRKY transcription factor 35	-1.43	5.52e-05	WRKY
CS42-1BL-AA0110020	tr|O64747|WRK35_ARATH	7.34e-45	Probable WRKY transcription factor 35	-1.87	3.93e-06	WRKY
CS42-2AL-AA0297600	tr|Q9LY00|WRK70_ARATH	8.24e-21	Probable WRKY transcription factor 70	1.34	0.000578	WRKY
CS42-2BL-AA0405790	tr|Q0JBF0|YAB5_ORYSJ	4.37e-96	Protein YABBY 5	-1.12	2.45e-05	YABBY
CS42-5AS-AA1271170	tr|Q2QM17|YAB6_ORYSJ	3.38e-71	Protein YABBY 6	1.42	4.6e-05	YABBY
CS42-5DS-AA1483350	tr|Q2QM17|YAB6_ORYSJ	7.51e-94	Protein YABBY 6	1.05	0.000692	YABBY
CS42-2AL-AA0291200	tr|Q0JBF0|YAB5_ORYSJ	1.18e-89	Protein YABBY 5	-1.13	1e-05	YABBY
CS42-2DL-AA0548640	tr|Q0JBF0|YAB5_ORYSJ	6.39e-98	Protein YABBY 5	-1.26	4.1e-06	YABBY
CS42-1BL-AA0137410	tr|Q8L556|YAB3_ORYSJ	6.39e-90	Protein YABBY 3	-1.1	0.00256	YABBY
CS42-6BL-AA1591850	tr|Q6H668|YAB4_ORYSJ	2.61e-103	Protein YABBY 4	-1.21	1.61e-11	YABBY
CS42-5BL-AA1337910	tr|Q2RB28|MIF1_ORYSJ	4.51e-27	Mini zinc finger protein 1	1.58	1.11e-05	ZF-HD
CS42-4AL-AA0975440	tr|Q10DV5|ZHD11_ORYSJ	7.19e-72	Zinc-finger homeodomain protein 11	-1.58	0.00136	ZF-HD
CS42-5BL-AA1286090	tr|A2Z259|ZHD1_ORYSI	1.81e-112	Zinc-finger homeodomain protein 1	-1.18	1.93e-06	ZF-HD
CS42-5AL-AA1226350	tr|A2Z259|ZHD1_ORYSI	1.65e-107	Zinc-finger homeodomain protein 1	-1.23	9.14e-11	ZF-HD
CS42-4DS-AA1183480	tr|Q10DV5|ZHD11_ORYSJ	5.95e-65	Zinc-finger homeodomain protein 11	-1.34	2.09e-05	ZF-HD
