# Supplementary material for: Quantitative Changes in the Transcription of Phytohormone-Related Genes: Some Transcription Factors Are Major Causes of the Wheat Mutant dmc Not Tillering
Source: Int J Mol Sci. 2018 Apr 29;19(5):1324. doi: 10.3390/ijms19051324 (PMC5983577; doi:10.3390/ijms19051324)
Supplement: Supplementary file 1 [file ijms-19-01324-s001.zip › Table S12.xlsx]

## Sheet: Sheet1
Table S12 The DEGs involved in signaling processes
Gene ID	Database-ID	E-value	Swiss-Prot annotation	log2FC	FDR
CS42-4AL-AA0987300	tr|Q9SAR5|AKR2_ARATH	7.79135e-115	Ankyrin repeat domain-containing protein 2	1.59617	1.25e-25
CS42-5BL-AA1342930	tr|Q9SAR5|AKR2_ARATH	8.95735e-117	Ankyrin repeat domain-containing protein 2	1.8695	1.03e-33
CS42-5DL-AA1455370	tr|Q9SAR5|AKR2_ARATH	5.57337e-113	Ankyrin repeat domain-containing protein 2	1.34717	2.21e-18
CS42-6AL-AA1518570	tr|Q6AWW5|Y5262_ARATH	1.15961e-14	Ankyrin repeat-containing protein At5g02620	1.39554	6.1e-08
CS42-6BL-AA1591620	tr|Q6AWW5|Y5262_ARATH	5.59545e-13	Ankyrin repeat-containing protein At5g02620	1.81924	3.19e-05
CS42-1DS-AA0244690	tr|Q6AWW5|Y5262_ARATH	1.23494e-12	Ankyrin repeat-containing protein At5g02620	3.06361	1.04e-08
CS42-1DL-AA0192550	tr|Q9ZVJ6|ANXD4_ARATH	1.11351e-76	Annexin D4	1.49207	1.22e-10
CS42-1AL-AA0016200	tr|Q9ZVJ6|ANXD4_ARATH	1.11052e-73	Annexin D4	2.08244	1.01e-09
CS42-1AS-AA0076160	tr|Q9C9X3|ANXD5_ARATH	4.02944e-108	Annexin D5	1.12431	9.39e-07
CS42-5BL-AA1298650	tr|Q94CK4|ANXD8_ARATH	8.17746e-29	Annexin D8	-2.12102	2.35e-09
CS42-5DL-AA1405320	tr|Q94CK4|ANXD8_ARATH	2.62989e-28	Annexin D8	-1.56897	1.6e-07
CS42-3B-AA0818750	tr|Q8RVH5|7SBG2_SOYBN	1.0533e-21	Basic 7S globulin 2 low kDa subunit (Precursor)	2.29618	0.0092574
CS42-3DL-AA0866980	tr|Q8RVH5|7SBG2_SOYBN	7.90149e-30	Basic 7S globulin 2 low kDa subunit (Precursor)	1.73376	0.00549112
CS42-3AL-AA0639820	tr|Q8RVH5|7SBG2_SOYBN	4.83365e-24	Basic 7S globulin 2 low kDa subunit (Precursor)	1.41788	0.000194951
CS42-3B-AA0716210	tr|Q8RVH5|7SBG2_SOYBN	3.03363e-33	Basic 7S globulin 2 low kDa subunit (Precursor)	2.54644	5.94e-05
CS42-3B-AA0769300	tr|Q8RVH5|7SBG2_SOYBN	4.05857e-33	Basic 7S globulin 2 low kDa subunit (Precursor)	2.73124	9.06e-07
CS42-3B-AA0806320	tr|Q8RVH5|7SBG2_SOYBN	5.13159e-15	Basic 7S globulin 2 low kDa subunit (Precursor)	1.92323	1.19e-05
CS42-3DS-AA0916520	tr|P13917|7SB1_SOYBN	3.74581e-14	Basic 7S globulin low kDa subunit (Precursor)	2.79462	2.22e-09
CS42-3AL-AA0651640	tr|P13917|7SB1_SOYBN	5.00565e-23	Basic 7S globulin low kDa subunit (Precursor)	2.14064	0.00127762
CS42-3AS-AA0675980	tr|P13917|7SB1_SOYBN	3.63117e-12	Basic 7S globulin low kDa subunit (Precursor)	4.60057	0.00546972
CS42-6BL-AA1582950	tr|B6TVL4|CAS_MAIZE	2.91313e-132	Calcium sensing receptor, chloroplastic (Precursor)	1.08483	1.53e-05
CS42-6DL-AA1689500	tr|B6TVL4|CAS_MAIZE	1.05057e-132	Calcium sensing receptor, chloroplastic (Precursor)	1.23167	0.00967499
CS42-7BL-AA1869660	tr|Q9ZPX9|KIC_ARATH	7.39711e-10	Calcium-binding protein KIC	-1.6327	0.00286011
CS42-7DL-AA1997060	tr|Q9ZPX9|KIC_ARATH	1.34261e-20	Calcium-binding protein KIC	-1.39268	0.000231661
CS42-7AL-AA1772140	tr|Q9LSQ6|PBP1_ARATH	1.00589e-30	Calcium-binding protein PBP1	-1.02674	0.00335744
CS42-2AS-AA0338720	tr|Q7XJR9|CDPKG_ARATH	0	Calcium-dependent protein kinase 16	-1.41855	4.8e-06
Wheat-newGene-2850	tr|P53683|CDPK2_ORYSJ	1.51401e-150	Calcium-dependent protein kinase isoform 2	-1.25061	0.00501994
CS42-2DS-AA0603820	tr|Q9FKP1|CCX1_ARATH	6.35159e-82	Cation/calcium exchanger 1	1.79004	0.000290694
CS42-5DL-AA1467160	tr|Q84MA5|CAAT1_ARATH	0	Cationic amino acid transporter 1	2.02853	0.000109746
CS42-2BL-AA0420860	tr|Q9SQZ0|CAAT7_ARATH	2.83273e-175	Cationic amino acid transporter 7, chloroplastic (Precursor)	-2.38714	1.19e-06
CS42-1DS-AA0241410	tr|P84516|PER1_SORBI	5.60393e-69	Cationic peroxidase SPC4 (Precursor)	1.04092	0.000969825
CS42-2BL-AA0382110	tr|P84516|PER1_SORBI	2.65925e-69	Cationic peroxidase SPC4 (Precursor)	-1.35681	0.00894251
CS42-2BL-AA0388160	tr|P84516|PER1_SORBI	1.50231e-59	Cationic peroxidase SPC4 (Precursor)	1.84489	0.00131832
CS42-2DL-AA0502190	tr|P84516|PER1_SORBI	1.73199e-55	Cationic peroxidase SPC4 (Precursor)	2.01551	0.00393115
CS42-2DL-AA0526810	tr|P84516|PER1_SORBI	6.20837e-69	Cationic peroxidase SPC4 (Precursor)	-1.09842	0.000338149
CS42-1AS-AA0067590	tr|P84516|PER1_SORBI	1.3884e-69	Cationic peroxidase SPC4 (Precursor)	1.04344	9.73e-06
CS42-4BS-AA1109300	tr|Q2QYM3|CIPKE_ORYSJ	0	CBL-interacting protein kinase 14	2.09724	1.04e-20
CS42-4DS-AA1183670	tr|Q2QYM3|CIPKE_ORYSJ	0	CBL-interacting protein kinase 14	2.07892	1.41e-24
CS42-5AL-AA1192190	tr|Q2RBF0|CIPKF_ORYSJ	0	CBL-interacting protein kinase 15	1.24915	1.95e-06
CS42-5BL-AA1365820	tr|Q2RBF0|CIPKF_ORYSJ	0	CBL-interacting protein kinase 15	1.64023	0.000132814
CS42-5DL-AA1421700	tr|Q2RBF0|CIPKF_ORYSJ	0	CBL-interacting protein kinase 15	1.18667	3.99e-06
CS42-2BL-AA0380140	tr|Q6ZLP5|CIPKN_ORYSJ	0	CBL-interacting protein kinase 23	1.47931	1.5e-07
CS42-7BL-AA1853220	tr|Q5Z6X0|CIPKP_ORYSJ	3.07811e-168	CBL-interacting protein kinase 25	1.01219	1.61e-10
CS42-4AS-AA1009420	tr|Q6X4A2|CIPKV_ORYSJ	0	CBL-interacting protein kinase 31	1.28536	2.65e-15
CS42-4BL-AA1058570	tr|Q6X4A2|CIPKV_ORYSJ	0	CBL-interacting protein kinase 31	1.41275	2.16e-10
CS42-4DL-AA1115230	tr|Q6X4A2|CIPKV_ORYSJ	0	CBL-interacting protein kinase 31	1.12394	3.05e-06
CS42-4BS-AA1077320	tr|Q2QY53|CIPKW_ORYSJ	0	CBL-interacting protein kinase 32	1.04962	0.000548352
CS42-4DS-AA1176570	tr|Q2QY53|CIPKW_ORYSJ	0	CBL-interacting protein kinase 32	1.06074	4.53e-05
CS42-5AS-AA1278680	tr|Q2QMI0|CIPK4_ORYSJ	0	CBL-interacting protein kinase 4	2.0467	6.26e-10
CS42-5DL-AA1425570	tr|Q75GK4|CIPK7_ORYSJ	0	CBL-interacting protein kinase 7	-1.05993	1.31e-08
CS42-4BL-AA1070740	tr|Q10SC8|CIPK9_ORYSJ	0	CBL-interacting protein kinase 9	1.23348	0.00377845
CS42-5AL-AA1218980	tr|Q10SC8|CIPK9_ORYSJ	0	CBL-interacting protein kinase 9	1.32678	7.8e-05
CS42-U-AA2137680	tr|Q10SC8|CIPK9_ORYSJ	0	CBL-interacting protein kinase 9	1.75328	0.000116485
CS42-4BL-AA1052930	tr|Q8GYA4|CRK10_ARATH	1.81717e-44	Cysteine-rich receptor-like protein kinase 10 (Precursor)	1.1897	0.000217669
CS42-5DL-AA1446800	tr|Q8GYA4|CRK10_ARATH	6.1426e-129	Cysteine-rich receptor-like protein kinase 10 (Precursor)	1.56226	0.0017026
CS42-7AS-AA1815360	tr|Q8GYA4|CRK10_ARATH	2.40448e-130	Cysteine-rich receptor-like protein kinase 10 (Precursor)	1.22005	9.73e-07
CS42-7BL-AA1906900	tr|Q8GYA4|CRK10_ARATH	4.35903e-58	Cysteine-rich receptor-like protein kinase 10 (Precursor)	2.14617	1.62e-17
CS42-7BS-AA1935240	tr|Q8GYA4|CRK10_ARATH	2.09122e-130	Cysteine-rich receptor-like protein kinase 10 (Precursor)	1.54063	2.71e-08
CS42-7DS-AA2052360	tr|Q8GYA4|CRK10_ARATH	3.12786e-129	Cysteine-rich receptor-like protein kinase 10 (Precursor)	1.04315	1.27e-05
CS42-2AS-AA0334490	tr|Q8GYA4|CRK10_ARATH	1.53426e-143	Cysteine-rich receptor-like protein kinase 10 (Precursor)	1.27168	0.00199107
CS42-7AL-AA1765160	tr|Q8GWJ7|CRK19_ARATH	1.73902e-43	Cysteine-rich receptor-like protein kinase 19 (Precursor)	1.3379	0.000877294
CS42-3DS-AA0922030	tr|Q9CAL3|CRK2_ARATH	3.22584e-113	Cysteine-rich receptor-like protein kinase 2 (Precursor)	1.53955	0.00245317
CS42-3AS-AA0673240	tr|Q9CAL3|CRK2_ARATH	1.52534e-114	Cysteine-rich receptor-like protein kinase 2 (Precursor)	1.13983	0.00219396
CS42-3B-AA0751910	tr|Q9CAL3|CRK2_ARATH	4.59424e-164	Cysteine-rich receptor-like protein kinase 2 (Precursor)	2.05914	0.000472188
CS42-2BS-AA0459390	tr|Q9T0J1|CRK26_ARATH	8.2361e-33	Cysteine-rich receptor-like protein kinase 26 (Precursor)	1.07293	0.00229139
CS42-3AS-AA0698640	tr|Q9T0J1|CRK26_ARATH	8.10024e-68	Cysteine-rich receptor-like protein kinase 26 (Precursor)	-1.42675	2.51e-17
CS42-7DL-AA1986650	tr|Q8S9L6|CRK29_ARATH	1.21034e-51	Cysteine-rich receptor-like protein kinase 29 (Precursor)	2.07417	9.87e-05
CS42-7DL-AA1983360	tr|Q9C5S8|CRK5_ARATH	1.59278e-42	Cysteine-rich receptor-like protein kinase 5 (Precursor)	2.17887	4.69e-08
CS42-6DL-AA1682830	tr|Q9ZU94|CRR12_ARATH	3.55537e-47	Cysteine-rich repeat secretory protein 12 (Precursor)	-1.02801	2.54e-05
CS42-7DS-AA2023350	tr|Q9ZU94|CRR12_ARATH	4.87469e-50	Cysteine-rich repeat secretory protein 12 (Precursor)	-1.0631	3.61e-07
CS42-6AL-AA1513580	tr|Q6NKQ9|CRR15_ARATH	4.31001e-48	Cysteine-rich repeat secretory protein 15 (Precursor)	-1.08558	0.00464775
CS42-3B-AA0825060	tr|Q9C5E5|DGK5_ARATH	0	Diacylglycerol kinase 5	1.54715	3.78e-05
CS42-3DL-AA0877560	tr|Q9SLC3|ATL41_ARATH	2.5851e-27	E3 ubiquitin-protein ligase ATL41	-2.23757	0.00231137
CS42-3AL-AA0663830	tr|Q9SLC3|ATL41_ARATH	3.30755e-26	E3 ubiquitin-protein ligase ATL41	-1.60767	0.00187723
CS42-4DS-AA1162700	tr|O81851|BOI_ARATH	9.56618e-26	E3 ubiquitin-protein ligase BOI	-1.03643	0.000272995
CS42-7DL-AA1981060	tr|Q9LRB7|EL5_ORYSJ	6.67295e-46	E3 ubiquitin-protein ligase EL5	1.88675	0.000566711
CS42-1DL-AA0204970	tr|Q9LRB7|EL5_ORYSJ	3.46431e-14	E3 ubiquitin-protein ligase EL5	-1.94617	7.63e-05
CS42-1BS-AA0174340	tr|P0CH30|RING1_GOSHI	2.1575e-32	E3 ubiquitin-protein ligase RING1	1.63049	7.22e-08
CS42-2AS-AA0345900	tr|P0CH30|RING1_GOSHI	2.8349e-19	E3 ubiquitin-protein ligase RING1	1.52252	0.00523996
CS42-2DS-AA0571040	tr|Q8LPN7|RNG1L_ARATH	7.47575e-20	E3 ubiquitin-protein ligase RING1-like	1.93661	0.00315933
CS42-6DL-AA1683160	tr|Q8GXF8|SHGR9_ARATH	1.75994e-10	E3 ubiquitin-protein ligase SGR9, amyloplastic (Precursor)	1.28952	5.71e-08
CS42-3DS-AA0898680	tr|Q9C9M0|SINL4_ARATH	9.72191e-18	E3 ubiquitin-protein ligase SINA-like 4	-1.29391	0.000318343
CS42-3AS-AA0681800	tr|Q9C9M0|SINL4_ARATH	4.72507e-18	E3 ubiquitin-protein ligase SINA-like 4	-1.05838	6.43e-09
CS42-3AL-AA0657320	tr|Q65XV2|XB3_ORYSJ	7.17088e-177	E3 ubiquitin-protein ligase XB3	1.08411	0.000338079
CS42-2BL-AA0392460	tr|D1FP53|LIN_MEDTR	3.98696e-19	Putative E3 ubiquitin-protein ligase LIN	1.61818	3.13e-08
CS42-2DL-AA0522330	tr|D1FP53|LIN_MEDTR	5.02389e-20	Putative E3 ubiquitin-protein ligase LIN	1.39287	4.07e-06
CS42-1BL-AA0096020	tr|C6L7U1|LIN1_LOTJA	1.29646e-63	Putative E3 ubiquitin-protein ligase LIN-1	2.0747	5.54e-12
CS42-5DL-AA1408820	tr|Q7XZZ3|BAHL1_ORYSJ	0	Probable E3 ubiquitin-protein ligase BAH1-like 1	-1.01247	0.00502348
CS42-5AL-AA1209850	tr|Q9SI09|XERIC_ARATH	3.68517e-15	Probable E3 ubiquitin-protein ligase XERICO	1.17295	2.95e-12
CS42-5BL-AA1285740	tr|Q9SI09|XERIC_ARATH	1.13297e-15	Probable E3 ubiquitin-protein ligase XERICO	1.08602	1.81e-05
CS42-5DL-AA1419180	tr|Q9SI09|XERIC_ARATH	7.852e-16	Probable E3 ubiquitin-protein ligase XERICO	1.18602	7.16e-06
CS42-7DS-AA2045580	tr|Q9SI09|XERIC_ARATH	6.60438e-06	Probable E3 ubiquitin-protein ligase XERICO	1.37905	0.000983587
CS42-2DS-AA0606330	tr|Q9SMZ3|FBX13_ARATH	8.4981e-22	F-box only protein 13	-1.25127	0.000290564
Wheat-newGene-11802	tr|Q9SAC4|FB2_ARATH	5.98521e-80	F-box protein At1g10780	-1.08577	0.000443269
CS42-1DL-AA0234420	tr|Q9FLS0|FB253_ARATH	5.46601e-18	F-box protein At5g07610	-1.49827	8.2e-11
CS42-3DS-AA0900070	tr|Q9FK54|FB260_ARATH	1.07672e-09	F-box protein At5g18160	-1.55663	0.00083469
CS42-4DL-AA1123760	tr|Q9LEX0|P2A13_ARATH	1.4292e-106	F-box protein PP2-A13	-2.11218	8.19e-08
CS42-6DL-AA1691010	tr|Q9ZVQ6|P2B10_ARATH	7.29499e-55	F-box protein PP2-B10	2.24902	4.37e-13
CS42-5DL-AA1403210	tr|Q9FZ70|FDL1_ARATH	5.67727e-24	F-box/FBD/LRR-repeat protein At1g13570	-3.33501	9.49e-15
CS42-6DS-AA1748000	tr|Q9FZ70|FDL1_ARATH	2.47027e-12	F-box/FBD/LRR-repeat protein At1g13570	-1.52522	1.85e-11
CS42-1DL-AA0217940	tr|Q9FZ70|FDL1_ARATH	1.62404e-32	F-box/FBD/LRR-repeat protein At1g13570	2.10307	7.69e-05
CS42-5AS-AA1265150	tr|Q9M310|FBK77_ARATH	1.15229e-07	F-box/kelch-repeat protein At3g61590	-6.57126	1.07e-60
CS42-5DS-AA1480370	tr|Q3EC97|FBL14_ARATH	2.97379e-70	F-box/LRR-repeat protein 14	1.77147	0.000102947
CS42-6BS-AA1633850	tr|Q3EC97|FBL14_ARATH	3.82185e-111	F-box/LRR-repeat protein 14	-1.20443	0.0080558
CS42-2AS-AA0352580	tr|Q9FM87|FBD26_ARATH	5.42637e-12	Putative FBD-associated F-box protein At5g56440	1.0984	0.00740801
CS42-3B-AA0784590	tr|Q9LJC0|FB170_ARATH	3.09032e-06	Putative F-box protein At3g21120	-1.11702	0.00761905
CS42-5AL-AA1209880	tr|Q9LIR1|FB182_ARATH	1.00531e-16	Putative F-box protein At3g23960	1.44873	4.6e-05
CS42-1BS-AA0166120	tr|Q9FNJ4|FDL32_ARATH	3.20946e-15	Putative F-box/FBD/LRR-repeat protein At5g22670	6.38208	9.71e-19
CS42-5DL-AA1419160	tr|Q9LUI8|FBK65_ARATH	7.97003e-18	Putative F-box/kelch-repeat protein At3g22730	1.28757	0.00145154
CS42-5BL-AA1324380	tr|Q9M3B7|FBL54_ARATH	5.50624e-07	Putative F-box/LRR-repeat protein At3g49150	1.38656	0.00569245
CS42-3B-AA0771610	tr|P0C2G6|FBL71_ARATH	1.79274e-13	Putative F-box/LRR-repeat protein At4g00320	1.42084	0.00583185
Wheat-newGene-15204	tr|Q9LX51|FBL64_ARATH	5.16621e-15	F-box/LRR-repeat protein At3g59200	-1.74149	9.6e-05
CS42-4BS-AA1089190	tr|Q8L8A5|GIF1_ARATH	4.72299e-28	GRF1-interacting factor 1	-1.00985	3.56e-07
CS42-6AL-AA1520540	tr|Q6AWY8|GRF1_ORYSJ	4.97919e-130	Growth-regulating factor 1	-1.01624	9.41e-10
CS42-6DL-AA1703400	tr|Q6AWY8|GRF1_ORYSJ	8.39074e-122	Growth-regulating factor 1	-1.08588	2.8e-11
CS42-6DL-AA1694360	tr|Q6EPP9|GRF10_ORYSJ	5.5496e-84	Growth-regulating factor 10	-1.17677	3.37e-08
CS42-2DL-AA0552210	tr|Q6AWX7|GRF12_ORYSJ	8.20125e-67	Growth-regulating factor 12	-1.46963	1.82e-10
CS42-7BS-AA1939760	tr|Q6AWY7|GRF2_ORYSJ	3.01166e-82	Growth-regulating factor 2	-1.10813	1.06e-05
CS42-7AS-AA1837390	tr|Q6AWY4|GRF5_ORYSJ	0	Growth-regulating factor 5	-1.15789	8.32e-13
CS42-7DS-AA2021770	tr|Q6AWY4|GRF5_ORYSJ	0	Growth-regulating factor 5	-1.15649	1.1e-13
CS42-4AL-AA0994580	tr|Q9FRG8|GRF9_ORYSJ	0	Growth-regulating factor 9	-1.03971	3.37e-10
CS42-4BS-AA1094190	tr|Q9FRG8|GRF9_ORYSJ	0	Growth-regulating factor 9	-1.1518	2.71e-12
CS42-4DS-AA1180840	tr|Q9FRG8|GRF9_ORYSJ	0	Growth-regulating factor 9	-1.06585	6.64e-11
CS42-3DL-AA0845460	tr|Q9SZN7|HIP26_ARATH	3.63785e-47	Heavy metal-associated isoprenylated plant protein 26 (Precursor)	2.69478	2.82e-14
CS42-4AL-AA0956600	tr|Q9SZN7|HIP26_ARATH	1.31909e-38	Heavy metal-associated isoprenylated plant protein 26 (Precursor)	-1.99555	9.25e-19
CS42-4BL-AA1042670	tr|Q9SZN7|HIP26_ARATH	9.19718e-09	Heavy metal-associated isoprenylated plant protein 26 (Precursor)	-1.19722	0.00792028
CS42-4BS-AA1088530	tr|Q9SZN7|HIP26_ARATH	2.41456e-39	Heavy metal-associated isoprenylated plant protein 26 (Precursor)	-1.02612	5.01e-05
CS42-4DL-AA1137620	tr|Q9SZN7|HIP26_ARATH	9.88045e-09	Heavy metal-associated isoprenylated plant protein 26 (Precursor)	-1.32913	5.8e-05
CS42-4DS-AA1159390	tr|Q9SZN7|HIP26_ARATH	6.84886e-39	Heavy metal-associated isoprenylated plant protein 26 (Precursor)	-1.40251	5.09e-12
CS42-5AL-AA1225520	tr|Q9SZN7|HIP26_ARATH	9.88045e-09	Heavy metal-associated isoprenylated plant protein 26 (Precursor)	-1.24962	0.000752057
CS42-5BL-AA1293130	tr|Q9SZN7|HIP26_ARATH	2.18941e-37	Heavy metal-associated isoprenylated plant protein 26 (Precursor)	2.01228	6.59e-05
CS42-5BL-AA1314370	tr|Q9SZN7|HIP26_ARATH	9.42684e-06	Heavy metal-associated isoprenylated plant protein 26 (Precursor)	1.53747	2.21e-10
CS42-7DL-AA1977750	tr|Q9SZN7|HIP26_ARATH	8.87013e-55	Heavy metal-associated isoprenylated plant protein 26 (Precursor)	1.23398	1e-06
CS42-2BS-AA0485860	tr|Q9SZN7|HIP26_ARATH	1.09361e-44	Heavy metal-associated isoprenylated plant protein 26 (Precursor)	-1.23579	0.000434077
CS42-2DS-AA0599580	tr|Q9SZN7|HIP26_ARATH	7.17018e-43	Heavy metal-associated isoprenylated plant protein 26 (Precursor)	-1.17001	4.59e-06
CS42-7DS-AA2033050	tr|P40267|H1_SOLPN	4.05704e-20	Histone H1	1.47287	0.000411126
CS42-2DL-AA0543380	tr|P40267|H1_SOLPN	2.41745e-24	Histone H1	-1.18106	5.57e-05
CS42-7AS-AA1833160	tr|P19177|H2A_PETCR	2.87882e-54	Histone H2A	1.65477	8.63e-27
CS42-U-AA2080400	tr|P27807|H2B1_WHEAT	1.79384e-63	Histone H2B.1	-11.9169	1.04e-90
CS42-6DS-AA1727570	tr|P0CG89|H4_SOYBN	2.56463e-52	Histone H4	-1.02501	0.00957795
CS42-4AL-AA0943190	tr|Q339K6|LAC15_ORYSJ	0	Laccase-15 (Precursor)	1.5342	1.37e-14
CS42-5BL-AA1295770	tr|Q339K6|LAC15_ORYSJ	0	Laccase-15 (Precursor)	1.78345	8.84e-05
CS42-6BL-AA1590260	tr|Q339K6|LAC15_ORYSJ	0	Laccase-15 (Precursor)	3.64312	7.44e-07
CS42-2DS-AA0588200	tr|Q339K6|LAC15_ORYSJ	0	Laccase-15 (Precursor)	2.12921	0.000107448
CS42-2DS-AA0604070	tr|Q339K6|LAC15_ORYSJ	0	Laccase-15 (Precursor)	2.08624	2.97e-25
CS42-4BS-AA1097700	tr|Q0IQU1|LAC22_ORYSJ	0	Laccase-22 (Precursor)	-1.15784	0.00207689
CS42-4DS-AA1165760	tr|Q0IQU1|LAC22_ORYSJ	0	Laccase-22 (Precursor)	-1.45259	5.56e-07
CS42-5BL-AA1345200	tr|Q2QYS3|LAC23_ORYSJ	0	Laccase-23 (Precursor)	-1.13564	0.000244713
CS42-5BL-AA1345210	tr|Q2QYS3|LAC23_ORYSJ	0	Laccase-23 (Precursor)	-1.5086	5.61e-07
CS42-5DL-AA1450300	tr|Q2QYS3|LAC23_ORYSJ	0	Laccase-23 (Precursor)	-1.6027	2.25e-13
CS42-U-AA2094740	tr|Q5N9X2|LAC4_ORYSJ	0	Laccase-4 (Precursor)	-1.0273	0.000758998
CS42-3AL-AA0625950	tr|Q5N9X2|LAC4_ORYSJ	0	Laccase-4 (Precursor)	1.12539	0.00880758
CS42-3AL-AA0646890	tr|Q5N7B4|LAC7_ORYSJ	0	Laccase-7 (Precursor)	-1.40482	1.84e-05
CS42-2BS-AA0467230	tr|Q9LUI1|LRX6_ARATH	4.23457e-120	Leucine-rich repeat extensin-like protein 6 (Precursor)	-1.12612	3e-05
CS42-2AS-AA0343750	tr|Q9FZ59|PEPR2_ARATH	9.3988e-89	Leucine-rich repeat receptor-like protein kinase PEPR2 (Precursor)	-1.61225	1.54e-16
CS42-2DS-AA0605290	tr|Q9FZ59|PEPR2_ARATH	0	Leucine-rich repeat receptor-like protein kinase PEPR2 (Precursor)	-1.86452	1.44e-27
CS42-2AL-AA0281770	tr|Q9SHI2|Y1723_ARATH	0	Leucine-rich repeat receptor-like serine/threonine-protein kinase At1g17230 (Precursor)	-1.5948	2.33e-17
CS42-2DL-AA0525750	tr|Q9SHI2|Y1723_ARATH	0	Leucine-rich repeat receptor-like serine/threonine-protein kinase At1g17230 (Precursor)	-1.07204	1.27e-06
CS42-2AL-AA0323890	tr|O49545|BAME1_ARATH	0	Leucine-rich repeat receptor-like serine/threonine-protein kinase BAM1 (Precursor)	-1.0087	1.58e-10
CS42-3B-AA0722750	tr|Q42371|ERECT_ARATH	3.35422e-40	LRR receptor-like serine/threonine-protein kinase ERECTA	-1.98878	1.37e-10
CS42-4AL-AA0967830	tr|C0LGW6|ERL1_ARATH	0	LRR receptor-like serine/threonine-protein kinase ERL1	-2.3055	1.05e-12
Wheat-newGene-8262	tr|Q6XAT2|ERL2_ARATH	5.63568e-99	LRR receptor-like serine/threonine-protein kinase ERL2 (Precursor)	-2.59237	8.23e-16
CS42-5BL-AA1293200	tr|Q9FL28|FLS2_ARATH	5.37644e-24	LRR receptor-like serine/threonine-protein kinase FLS2 (Precursor)	-1.41179	1.66e-12
CS42-2AL-AA0304880	tr|Q9FL28|FLS2_ARATH	0	LRR receptor-like serine/threonine-protein kinase FLS2 (Precursor)	-1.11333	8.76e-05
CS42-5BL-AA1330990	tr|C0LGG4|Y1518_ARATH	0	Probable LRR receptor-like serine/threonine-protein kinase At1g51860 (Precursor)	-1.29917	0.000698943
CS42-7BL-AA1898630	tr|C0LGG7|Y1534_ARATH	1.05786e-91	Probable LRR receptor-like serine/threonine-protein kinase At1g53420 (Precursor)	-1.19059	0.00413745
CS42-2BL-AA0402790	tr|C0LGH3|Y5614_ARATH	4.90714e-97	Probable LRR receptor-like serine/threonine-protein kinase At1g56140 (Precursor)	1.30575	0.00187879
CS42-2BS-AA0480420	tr|C0LGP4|Y3475_ARATH	1.32679e-168	Probable LRR receptor-like serine/threonine-protein kinase At3g47570 (Precursor)	-1.54546	5.07e-09
CS42-3B-AA0762030	tr|C0LGP4|Y3475_ARATH	1.66221e-160	Probable LRR receptor-like serine/threonine-protein kinase At3g47570 (Precursor)	-1.08019	0.00398239
CS42-5BL-AA1314120	tr|C0LGR3|Y4265_ARATH	0	Probable LRR receptor-like serine/threonine-protein kinase At4g26540 (Precursor)	1.35247	0.000126116
CS42-7BS-AA1922880	tr|C0LGR3|Y4265_ARATH	0	Probable LRR receptor-like serine/threonine-protein kinase At4g26540 (Precursor)	1.32298	0.00260289
CS42-5BL-AA1305660	tr|C0LGQ4|MRH1_ARATH	1.26456e-125	Probable LRR receptor-like serine/threonine-protein kinase MRH1 (Precursor)	1.00667	2.02e-06
CS42-U-AA2119150	tr|C0LGQ4|MRH1_ARATH	3.80575e-123	Probable LRR receptor-like serine/threonine-protein kinase MRH1 (Precursor)	1.16174	6.05e-05
CS42-U-AA2133390	tr|Q67C40|MPK7_ORYSJ	0	Mitogen-activated protein kinase 7	1.12012	9.19e-09
CS42-4AS-AA1017600	tr|Q9FX43|M2K9_ARATH	2.42059e-62	Mitogen-activated protein kinase kinase 9	1.10176	0.00828829
CS42-1BL-AA0096450	tr|Q9FX43|M2K9_ARATH	1.43854e-54	Mitogen-activated protein kinase kinase 9	1.30135	0.00472546
CS42-2AL-AA0310330	tr|Q94KB1|MLO14_ARATH	0	MLO-like protein 14	1.17249	0.00277786
CS42-2AL-AA0282050	tr|Q93VR4|ML423_ARATH	3.01416e-38	MLP-like protein 423	2.55972	1.9e-24
CS42-2BL-AA0410180	tr|Q93VR4|ML423_ARATH	9.76221e-26	MLP-like protein 423	2.10069	5.97e-29
CS42-2DL-AA0529150	tr|Q93VR4|ML423_ARATH	1.1527e-37	MLP-like protein 423	1.75212	6.84e-19
CS42-4BL-AA1072770	tr|Q9FLJ2|NC100_ARATH	1.55145e-79	NAC domain-containing protein 100	-1.43899	1.23e-05
CS42-U-AA2086960	tr|Q9FLJ2|NC100_ARATH	1.66245e-59	NAC domain-containing protein 100	2.40333	2.15e-07
CS42-2AL-AA0277330	tr|Q9FLJ2|NC100_ARATH	1.55541e-83	NAC domain-containing protein 100	1.77957	6.42e-08
CS42-2AS-AA0351630	tr|Q9FLJ2|NC100_ARATH	3.21606e-78	NAC domain-containing protein 100	2.25998	8.37e-10
CS42-2BL-AA0442820	tr|Q9FLJ2|NC100_ARATH	2.49478e-83	NAC domain-containing protein 100	1.66387	1.76e-06
CS42-2DL-AA0512750	tr|Q9FLJ2|NC100_ARATH	9.77336e-83	NAC domain-containing protein 100	1.26368	0.000360473
CS42-2DS-AA0572540	tr|Q9FLJ2|NC100_ARATH	1.3537e-74	NAC domain-containing protein 100	1.48476	4.89e-05
CS42-1BL-AA0124150	tr|Q7F2L3|NAC48_ORYSJ	4.96284e-153	NAC domain-containing protein 48	2.71984	3.74e-07
CS42-1DL-AA0195380	tr|Q7F2L3|NAC48_ORYSJ	2.37513e-154	NAC domain-containing protein 48	2.18497	1.26e-06
CS42-1AL-AA0039010	tr|Q7F2L3|NAC48_ORYSJ	3.50262e-151	NAC domain-containing protein 48	4.23925	1.14e-16
CS42-3B-AA0730720	tr|Q7F2L3|NAC48_ORYSJ	7.35727e-160	NAC domain-containing protein 48	1.40019	0.00177641
CS42-6BS-AA1659010	tr|Q7EZT1|NAC67_ORYSJ	2.1401e-117	NAC domain-containing protein 67	1.70465	0.000217286
CS42-U-AA2138500	tr|Q9FWX2|NAC7_ARATH	1.13024e-108	NAC domain-containing protein 7	-1.34336	0.00970191
CS42-2BS-AA0455700	tr|O64515|OCT2_ARATH	3.34069e-159	Organic cation/carnitine transporter 2	2.29373	4.93e-06
CS42-2AL-AA0285410	tr|Q9LHQ6|OCT4_ARATH	3.74978e-167	Organic cation/carnitine transporter 4	1.80588	0.00015746
CS42-2AL-AA0299160	tr|Q9LHQ6|OCT4_ARATH	0	Organic cation/carnitine transporter 4	3.5226	1.06e-21
CS42-2BL-AA0380870	tr|Q9LHQ6|OCT4_ARATH	0	Organic cation/carnitine transporter 4	8.09435	1.72e-34
CS42-2DL-AA0529920	tr|Q9LHQ6|OCT4_ARATH	3.54811e-180	Organic cation/carnitine transporter 4	4.63367	8.96e-18
CS42-2DL-AA0541000	tr|Q9LHQ6|OCT4_ARATH	0	Organic cation/carnitine transporter 4	5.79164	8.87e-58
CS42-5AS-AA1276440	tr|O04886|PME1_CITSI	0	Pectinesterase 1 (Precursor)	1.23947	4.45e-16
CS42-5BS-AA1388030	tr|O04886|PME1_CITSI	0	Pectinesterase 1 (Precursor)	1.03812	6.94e-09
CS42-5DS-AA1474220	tr|O04886|PME1_CITSI	0	Pectinesterase 1 (Precursor)	1.30227	8.64e-18
CS42-7BS-AA1930690	tr|O48711|PME12_ARATH	1.81985e-138	Pectinesterase 12 (Precursor)	1.22754	9.39e-14
CS42-6AL-AA1520090	tr|Q9SKX2|PME16_ARATH	3.66723e-140	Pectinesterase 16 (Precursor)	1.79895	0.000104045
CS42-6DL-AA1687960	tr|Q9SKX2|PME16_ARATH	5.40007e-134	Pectinesterase 16 (Precursor)	2.49797	5.39e-07
CS42-3DL-AA0843030	tr|Q96575|PME22_SOLLC	0	Pectinesterase 2.2 (Precursor)	-1.32159	6.14e-05
CS42-2BS-AA0471440	tr|O81301|PME40_ARATH	1.11223e-160	Pectinesterase 40 (Precursor)	1.07824	6.5e-09
CS42-1DL-AA0198680	tr|Q8RXK7|PME41_ARATH	0	Pectinesterase 41 (Precursor)	2.3235	2.7e-13
CS42-1AL-AA0009840	tr|Q8RXK7|PME41_ARATH	0	Pectinesterase 41 (Precursor)	1.35413	0.000104184
CS42-1AL-AA0044230	tr|Q8RXK7|PME41_ARATH	0	Pectinesterase 41 (Precursor)	-1.28479	0.00034016
CS42-1DS-AA0255270	tr|Q3EDF8|PPR28_ARATH	0	Pentatricopeptide repeat-containing protein At1g09900	1.03573	8.04e-05
CS42-7DL-AA1980830	tr|Q3E6Q1|PPR32_ARATH	2.89159e-91	Pentatricopeptide repeat-containing protein At1g11290	-1.31235	0.00686457
CS42-7BS-AA1953740	tr|O04590|PPR88_ARATH	2.62333e-177	Pentatricopeptide repeat-containing protein At1g62260, mitochondrial (Precursor)	-1.40494	0.00294518
CS42-2BL-AA0402350	tr|Q9CAM8|PP100_ARATH	2.58335e-33	Pentatricopeptide repeat-containing protein At1g63150	-1.17372	0.00403814
CS42-7DL-AA1996650	tr|Q9C9I6|PP116_ARATH	0	Pentatricopeptide repeat-containing protein At1g71490	-1.03538	0.000240862
Wheat-newGene-16372	tr|Q9C9I6|PP116_ARATH	9.75334e-180	Pentatricopeptide repeat-containing protein At1g71490	-1.19365	0.000346908
CS42-2AL-AA0303830	tr|Q9SIT7|PP151_ARATH	1.45389e-119	Pentatricopeptide repeat-containing protein At2g13600	-1.26639	0.00405727
CS42-6BS-AA1672240	tr|O82178|PP186_ARATH	0	Pentatricopeptide repeat-containing protein At2g35130	1.59706	2.4e-07
CS42-3DL-AA0861510	tr|Q9STF3|PP265_ARATH	0	Pentatricopeptide repeat-containing protein At3g46790, chloroplastic (Precursor)	-1.2688	0.000437127
CS42-4BL-AA1060280	tr|Q9SCP4|PP279_ARATH	1.0108e-173	Pentatricopeptide repeat-containing protein At3g53170	1.26399	0.00741632
CS42-4AL-AA0966620	tr|Q9SVP7|PP307_ARATH	3.40128e-159	Pentatricopeptide repeat-containing protein At4g13650	-1.22909	0.00920866
CS42-7DS-AA2050560	tr|Q9SVP7|PP307_ARATH	3.07607e-114	Pentatricopeptide repeat-containing protein At4g13650	1.10841	0.00362866
CS42-7BS-AA1943690	tr|O49436|PP327_ARATH	7.04995e-130	Pentatricopeptide repeat-containing protein At4g20090	-1.54254	8.61e-05
CS42-7DS-AA2063040	tr|O49436|PP327_ARATH	2.55747e-124	Pentatricopeptide repeat-containing protein At4g20090	-1.47807	9.19e-07
CS42-2BL-AA0401810	tr|O49436|PP327_ARATH	8.79486e-128	Pentatricopeptide repeat-containing protein At4g20090	-1.16911	0.00735982
CS42-2AL-AA0279840	tr|Q94B59|PP372_ARATH	1.09383e-119	Pentatricopeptide repeat-containing protein At5g09450, mitochondrial (Precursor)	-2.84818	1.31e-40
CS42-3B-AA0759220	tr|Q8GZ63|PP397_ARATH	1.99276e-156	Pentatricopeptide repeat-containing protein At5g25630	1.09565	1.15e-06
CS42-1BL-AA0090220	tr|Q9FK93|PP406_ARATH	0	Pentatricopeptide repeat-containing protein At5g39680	-1.38681	0.000323902
CS42-7DL-AA1978600	tr|Q8L850|PI5K9_ARATH	0	Phosphatidylinositol 4-phosphate 5-kinase 9	1.09149	0.000482394
CS42-2AL-AA0299440	tr|Q8L850|PI5K9_ARATH	0	Phosphatidylinositol 4-phosphate 5-kinase 9	-1.301	1.18e-05
CS42-2DL-AA0534920	tr|Q8L850|PI5K9_ARATH	0	Phosphatidylinositol 4-phosphate 5-kinase 9	-1.35505	1.95e-07
CS42-2DL-AA0541500	tr|Q8L850|PI5K9_ARATH	0	Phosphatidylinositol 4-phosphate 5-kinase 9	1.84264	7.62e-13
CS42-4AS-AA1010260	tr|F4JLE5|SFH1_ARATH	3.68435e-08	Phosphatidylinositol/phosphatidylcholine transfer protein SFH1	-1.22862	8.47e-09
CS42-4BL-AA1062580	tr|F4JLE5|SFH1_ARATH	2.25344e-08	Phosphatidylinositol/phosphatidylcholine transfer protein SFH1	-1.46459	8.14e-09
CS42-4DL-AA1119930	tr|F4JLE5|SFH1_ARATH	1.06673e-09	Phosphatidylinositol/phosphatidylcholine transfer protein SFH1	-1.22209	1.48e-07
CS42-7DS-AA2061420	tr|F4JLE5|SFH1_ARATH	3.56356e-07	Phosphatidylinositol/phosphatidylcholine transfer protein SFH1	1.80015	1.03e-07
CS42-7AS-AA1831590	tr|F4JYJ3|SFH11_ARATH	1.16767e-08	Phosphatidylinositol/phosphatidylcholine transfer protein SFH11	2.30375	4.57e-09
CS42-6AL-AA1528530	tr|Q9SPK4|PPCK1_ARATH	2.92561e-82	Phosphoenolpyruvate carboxylase kinase 1	2.60828	2.15e-62
CS42-6BL-AA1579450	tr|Q9SPK4|PPCK1_ARATH	8.07447e-82	Phosphoenolpyruvate carboxylase kinase 1	3.00927	3.85e-38
CS42-6DL-AA1695900	tr|Q9SPK4|PPCK1_ARATH	1.57494e-76	Phosphoenolpyruvate carboxylase kinase 1	2.94526	4.23e-75
CS42-U-AA2104920	tr|Q9SPK4|PPCK1_ARATH	3.80797e-65	Phosphoenolpyruvate carboxylase kinase 1	3.77629	5.85e-68
CS42-2BL-AA0427430	tr|Q9SPK4|PPCK1_ARATH	2.07222e-57	Phosphoenolpyruvate carboxylase kinase 1	3.03573	4.48e-67
CS42-2DL-AA0556890	tr|Q9SPK4|PPCK1_ARATH	6.0204e-66	Phosphoenolpyruvate carboxylase kinase 1	3.18204	1.04e-71
CS42-6BL-AA1628080	tr|Q93VK0|PPCK2_ARATH	6.8177e-74	Phosphoenolpyruvate carboxylase kinase 2	1.24762	6.15e-06
CS42-5BL-AA1335880	tr|Q9ZVR7|PSKR1_ARATH	7.59414e-29	Phytosulfokine receptor 1 (Precursor)	-1.20065	0.00384822
CS42-5DL-AA1397540	tr|Q9ZVR7|PSKR1_ARATH	1.66162e-09	Phytosulfokine receptor 1 (Precursor)	-1.48486	9.92e-10
CS42-7BS-AA1934670	tr|Q9ZVR7|PSKR1_ARATH	2.98292e-29	Phytosulfokine receptor 1 (Precursor)	-1.20944	6.38e-09
CS42-7BS-AA1937650	tr|Q9ZVR7|PSKR1_ARATH	1.74837e-36	Phytosulfokine receptor 1 (Precursor)	-1.0999	8.92e-05
CS42-U-AA2095190	tr|Q9ZVR7|PSKR1_ARATH	6.77985e-31	Phytosulfokine receptor 1 (Precursor)	-1.94438	2.71e-09
CS42-4AL-AA0952110	tr|Q9FN37|PSKR2_ARATH	4.35784e-23	Phytosulfokine receptor 2 (Precursor)	-1.26602	1.83e-09
CS42-4AL-AA0966760	tr|Q9FN37|PSKR2_ARATH	7.35678e-12	Phytosulfokine receptor 2 (Precursor)	-1.61642	4.69e-15
CS42-5BL-AA1329310	tr|Q9FN37|PSKR2_ARATH	3.24032e-13	Phytosulfokine receptor 2 (Precursor)	-1.00895	0.00926706
CS42-5BL-AA1362440	tr|Q9FN37|PSKR2_ARATH	6.32433e-13	Phytosulfokine receptor 2 (Precursor)	-2.02997	1.31e-08
CS42-5DL-AA1397500	tr|Q9FN37|PSKR2_ARATH	5.37105e-14	Phytosulfokine receptor 2 (Precursor)	-1.05297	1.54e-07
CS42-5DL-AA1397550	tr|Q9FN37|PSKR2_ARATH	7.50722e-15	Phytosulfokine receptor 2 (Precursor)	-1.10642	1.16e-06
Wheat-newGene-8185	tr|Q9FN37|PSKR2_ARATH	1.39666e-07	Phytosulfokine receptor 2 (Precursor)	-1.04674	0.000281717
CS42-3DL-AA0840660	tr|Q8RZB5|CML10_ORYSJ	1.58512e-76	Probable calcium-binding protein CML10	-1.40508	0.000244302
CS42-3DL-AA0852770	tr|Q8RZB5|CML10_ORYSJ	4.65352e-78	Probable calcium-binding protein CML10	-1.47566	5.01e-10
CS42-3AL-AA0634480	tr|Q8RZB5|CML10_ORYSJ	3.03292e-78	Probable calcium-binding protein CML10	-1.24634	0.00132009
CS42-3B-AA0732720	tr|Q8RZB5|CML10_ORYSJ	3.29274e-78	Probable calcium-binding protein CML10	-1.3628	0.00404611
CS42-3B-AA0811070	tr|Q8RZB5|CML10_ORYSJ	2.27968e-77	Probable calcium-binding protein CML10	-2.18306	5.26e-11
CS42-2DL-AA0542000	tr|Q0JC44|CML22_ORYSJ	8.55595e-75	Probable calcium-binding protein CML22	1.38057	0.000192006
CS42-3DL-AA0872220	tr|Q9FYK2|CML25_ARATH	2.4641e-09	Probable calcium-binding protein CML25	-1.09578	1.52e-05
CS42-7AL-AA1761920	tr|Q9FYK2|CML25_ARATH	1.43513e-06	Probable calcium-binding protein CML25	-1.10047	0.00526598
CS42-7AL-AA1787550	tr|Q5Z676|CML29_ORYSJ	8.42081e-58	Probable calcium-binding protein CML29	1.46718	0.00474469
CS42-7DL-AA1988940	tr|Q338P8|CML8_ORYSJ	2.2527e-92	Probable calcium-binding protein CML8	1.69468	0.000148084
CS42-3DL-AA0895570	tr|Q8L518|CK2_ARATH	1.25127e-155	Probable choline kinase 2	-1.86418	1.34e-15
CS42-3AL-AA0660190	tr|Q8L518|CK2_ARATH	6.05954e-154	Probable choline kinase 2	-1.81762	3.49e-09
CS42-3B-AA0742800	tr|Q8L518|CK2_ARATH	1.19155e-155	Probable choline kinase 2	-1.98977	1.25e-23
CS42-3B-AA0761460	tr|Q8L518|CK2_ARATH	5.60444e-141	Probable choline kinase 2	1.00121	0.000151533
CS42-2AL-AA0302360	tr|Q9LP77|Y1848_ARATH	6.01016e-124	Probable inactive receptor kinase At1g48480 (Precursor)	1.47359	5.1e-10
CS42-2BL-AA0386880	tr|Q9LP77|Y1848_ARATH	0	Probable inactive receptor kinase At1g48480 (Precursor)	1.13268	1.38e-06
CS42-2DL-AA0519970	tr|Q9LP77|Y1848_ARATH	6.25178e-178	Probable inactive receptor kinase At1g48480 (Precursor)	1.62832	3.13e-10
CS42-5DL-AA1397520	tr|Q9M8T0|Y3288_ARATH	4.81098e-17	Probable inactive receptor kinase At3g02880 (Precursor)	-1.16533	2.91e-09
CS42-1DL-AA0211650	tr|Q9LYN6|Y3565_ARATH	1.54751e-111	Probable inactive receptor-like protein kinase At3g56050 (Precursor)	1.11353	0.000963764
CS42-7DL-AA1992560	tr|Q94A79|DMS3_ARATH	3.90052e-48	Protein DEFECTIVE IN MERISTEM SILENCING 3	-1.12108	0.000580345
CS42-U-AA2116410	tr|Q84JK2|FD_ARATH	8.76361e-09	Protein FD	-2.31703	1.49e-12
CS42-2AL-AA0304600	tr|Q84JK2|FD_ARATH	1.88234e-10	Protein FD	-1.10817	6.62e-09
CS42-2DL-AA0533780	tr|Q84JK2|FD_ARATH	3.01307e-10	Protein FD	-1.05901	1.53e-07
CS42-2AL-AA0267510	tr|Q8GVZ6|G1_ORYSJ	1.18512e-59	Protein G1	-1.38378	0.00106034
CS42-2BL-AA0390240	tr|Q8GVZ6|G1_ORYSJ	7.59599e-61	Protein G1	-1.30184	0.0086598
CS42-6AS-AA1545270	tr|Q0E3M2|G1L1_ORYSJ	1.10345e-76	Protein G1-like1	-1.21737	0.00559067
CS42-6BS-AA1632150	tr|Q0E3M2|G1L1_ORYSJ	6.15907e-70	Protein G1-like1	-1.05519	1.2e-05
CS42-6DS-AA1721150	tr|Q0E3M2|G1L1_ORYSJ	1.02026e-28	Protein G1-like1	-1.09516	7.21e-10
CS42-6BL-AA1584200	tr|Q0DZF3|G1L3_ORYSJ	4.64012e-79	Protein G1-like3	-1.19945	1.53e-13
CS42-U-AA2122410	tr|Q0DZF3|G1L3_ORYSJ	4.74292e-80	Protein G1-like3	-1.07453	1.67e-10
CS42-2AL-AA0324030	tr|Q0DZF3|G1L3_ORYSJ	3.5227e-76	Protein G1-like3	-1.17868	5e-11
CS42-2BL-AA0384820	tr|Q0DZF3|G1L3_ORYSJ	4.58094e-84	Protein G1-like3	-1.17092	4.37e-14
CS42-2DL-AA0539920	tr|Q0DZF3|G1L3_ORYSJ	8.2633e-78	Protein G1-like3	-1.43063	1.35e-12
CS42-1BL-AA0139150	tr|Q7XDD0|G1L5_ORYSJ	3.98598e-68	Protein G1-like5	-1.49752	6.08e-15
CS42-1AL-AA0006430	tr|Q7XDD0|G1L5_ORYSJ	4.89562e-68	Protein G1-like5	-1.39612	5.5e-17
CS42-1AL-AA0038570	tr|Q6ATW6|G1L8_ORYSJ	3.97052e-56	Protein G1-like8	-1.62204	3.39e-06
CS42-1BL-AA0089770	tr|A2Y5N0|G1L8_ORYSI	2.54759e-83	Protein G1-like8	-1.70271	6.98e-13
CS42-1DL-AA0211930	tr|A2Y5N0|G1L8_ORYSI	7.3749e-82	Protein G1-like8	-1.51975	3.96e-11
CS42-5AS-AA1273580	tr|Q9LV10|PTR53_ARATH	0	Protein NRT1/ PTR FAMILY 2.11	1.64473	0.00230786
CS42-5BS-AA1376380	tr|Q9LV10|PTR53_ARATH	0	Protein NRT1/ PTR FAMILY 2.11	2.12702	5.33e-11
CS42-4AL-AA0983440	tr|Q9M175|PTR39_ARATH	4.33427e-140	Protein NRT1/ PTR FAMILY 2.3	-2.26853	3.02e-06
CS42-7AS-AA1845450	tr|Q9M175|PTR39_ARATH	1.00571e-134	Protein NRT1/ PTR FAMILY 2.3	-1.39779	0.000628564
CS42-7DS-AA2027710	tr|Q9M175|PTR39_ARATH	1.60885e-146	Protein NRT1/ PTR FAMILY 2.3	1.05568	4.85e-05
CS42-1BL-AA0124260	tr|Q9SX20|PTR18_ARATH	2.64419e-174	Protein NRT1/ PTR FAMILY 3.1	1.59452	3.81e-15
CS42-U-AA2101310	tr|Q9SX20|PTR18_ARATH	0	Protein NRT1/ PTR FAMILY 3.1	1.38545	0.000179114
CS42-3DL-AA0875520	tr|Q0WP01|PTR9_ARATH	5.40642e-180	Protein NRT1/ PTR FAMILY 5.10	-1.19289	4.19e-06
CS42-1BL-AA0084140	tr|Q0WP01|PTR9_ARATH	6.03704e-167	Protein NRT1/ PTR FAMILY 5.10	2.2678	8.68e-06
CS42-U-AA2115880	tr|Q0WP01|PTR9_ARATH	5.73071e-178	Protein NRT1/ PTR FAMILY 5.10	4.89794	9.85e-74
CS42-1DL-AA0226710	tr|Q0WP01|PTR9_ARATH	4.15572e-164	Protein NRT1/ PTR FAMILY 5.10	1.27454	3.49e-09
CS42-1AL-AA0022800	tr|Q0WP01|PTR9_ARATH	1.14879e-157	Protein NRT1/ PTR FAMILY 5.10	1.76259	1.14e-09
CS42-3AL-AA0636990	tr|Q0WP01|PTR9_ARATH	2.45043e-177	Protein NRT1/ PTR FAMILY 5.10	4.75115	1.11e-57
CS42-3AL-AA0661060	tr|Q0WP01|PTR9_ARATH	5.23975e-135	Protein NRT1/ PTR FAMILY 5.10	3.08126	3.87e-28
CS42-3AL-AA0665710	tr|Q0WP01|PTR9_ARATH	1.7589e-179	Protein NRT1/ PTR FAMILY 5.10	-1.15606	1.5e-09
CS42-3B-AA0773750	tr|Q0WP01|PTR9_ARATH	1.06516e-180	Protein NRT1/ PTR FAMILY 5.10	4.74469	2.83e-40
CS42-3DL-AA0875550	tr|Q9SK96|PTR10_ARATH	1.04004e-131	Protein NRT1/ PTR FAMILY 5.16	1.52914	4.2e-08
CS42-3B-AA0744530	tr|Q9SK96|PTR10_ARATH	5.62422e-123	Protein NRT1/ PTR FAMILY 5.16	1.91368	8.16e-08
CS42-7AS-AA1821960	tr|Q9LFR1|PTR50_ARATH	2.12253e-149	Protein NRT1/ PTR FAMILY 5.8	-1.51471	0.000248279
CS42-3AS-AA0706700	tr|Q9LYR6|PTR49_ARATH	0	Protein NRT1/ PTR FAMILY 6.1	1.06712	0.000526696
CS42-6DL-AA1708130	tr|Q8GXN2|PTR47_ARATH	1.04873e-121	Protein NRT1/ PTR FAMILY 7.2	-1.10079	1.42e-06
CS42-6BL-AA1600490	tr|Q9LQL2|PTR14_ARATH	0	Protein NRT1/ PTR FAMILY 7.3	-1.06301	1.68e-08
CS42-6DL-AA1705940	tr|Q9LQL2|PTR14_ARATH	0	Protein NRT1/ PTR FAMILY 7.3	2.59948	8.03e-05
CS42-3B-AA0722600	tr|Q9M390|PTR1_ARATH	3.52281e-171	Protein NRT1/ PTR FAMILY 8.1	1.51298	0.000170556
CS42-7DS-AA2047480	tr|Q9LFB8|PTR5_ARATH	9.54817e-179	Protein NRT1/ PTR FAMILY 8.2	-1.40677	8.35e-06
CS42-3AL-AA0670550	tr|Q9LFB8|PTR5_ARATH	1.84728e-88	Protein NRT1/ PTR FAMILY 8.2	1.57218	0.00188703
CS42-4BL-AA1033590	tr|P46032|PTR2_ARATH	0	Protein NRT1/ PTR FAMILY 8.3	1.52531	0.000105318
CS42-1BL-AA0119270	tr|P46032|PTR2_ARATH	1.37307e-83	Protein NRT1/ PTR FAMILY 8.3	3.05204	1.03e-12
CS42-6BL-AA1608700	tr|P46032|PTR2_ARATH	1.88147e-180	Protein NRT1/ PTR FAMILY 8.3	2.75693	1.23e-10
CS42-6BS-AA1632390	tr|P46032|PTR2_ARATH	1.10704e-163	Protein NRT1/ PTR FAMILY 8.3	-1.36058	0.00199568
CS42-7BL-AA1912940	tr|P46032|PTR2_ARATH	1.00074e-177	Protein NRT1/ PTR FAMILY 8.3	1.0304	0.00049127
CS42-7DL-AA1969860	tr|P46032|PTR2_ARATH	1.60388e-143	Protein NRT1/ PTR FAMILY 8.3	1.02766	0.00568324
CS42-1DL-AA0197740	tr|P46032|PTR2_ARATH	2.6309e-131	Protein NRT1/ PTR FAMILY 8.3	1.13177	0.00218517
CS42-2BS-AA0476330	tr|P46032|PTR2_ARATH	0	Protein NRT1/ PTR FAMILY 8.3	1.68018	5.38e-14
CS42-6AL-AA1510490	tr|F4KGY6|RVE1_ARATH	1.6635e-34	Protein REVEILLE 1	-3.16636	7.27e-08
CS42-6BL-AA1613180	tr|F4KGY6|RVE1_ARATH	4.87263e-35	Protein REVEILLE 1	-3.06315	7.83e-10
CS42-6DL-AA1710400	tr|F4KGY6|RVE1_ARATH	2.9232e-35	Protein REVEILLE 1	-3.5559	2.41e-14
CS42-3DS-AA0899730	tr|F4K5X6|RVE2_ARATH	1.97611e-35	Protein REVEILLE 2	-2.12716	2.32e-29
CS42-7BL-AA1876500	tr|F4K5X6|RVE2_ARATH	5.02325e-33	Protein REVEILLE 2	-1.85728	2.68e-21
CS42-7DL-AA1971290	tr|F4K5X6|RVE2_ARATH	6.55116e-34	Protein REVEILLE 2	-1.8743	5.8e-22
CS42-6BL-AA1626110	tr|Q8H0W3|RVE6_ARATH	2.57679e-83	Protein REVEILLE 6	-1.19685	5.76e-05
CS42-6DL-AA1690300	tr|Q8H0W3|RVE6_ARATH	7.15218e-88	Protein REVEILLE 6	-1.29411	2.57e-06
CS42-2AL-AA0280180	tr|B3H5A8|RVE7_ARATH	1.03879e-31	Protein REVEILLE 7	-1.74961	3.47e-05
CS42-2BL-AA0387370	tr|B3H5A8|RVE7_ARATH	6.01437e-34	Protein REVEILLE 7	-2.39909	0.000652359
CS42-2DL-AA0544600	tr|B3H5A8|RVE7_ARATH	1.34517e-33	Protein REVEILLE 7	-2.19488	0.000143486
CS42-7AL-AA1783580	tr|Q9XGX0|SHI_ARATH	1.2897e-52	Protein SHORT INTERNODES	-1.12717	9.11e-08
CS42-7AS-AA1821800	tr|Q9XGX0|SHI_ARATH	4.88067e-47	Protein SHORT INTERNODES	-1.12478	1.77e-06
CS42-7BL-AA1886410	tr|Q9XGX0|SHI_ARATH	1.61882e-51	Protein SHORT INTERNODES	-1.49893	7.94e-10
CS42-7BS-AA1925550	tr|Q9XGX0|SHI_ARATH	5.51301e-47	Protein SHORT INTERNODES	-1.36959	8.26e-09
CS42-7DL-AA1964260	tr|Q9XGX0|SHI_ARATH	1.80499e-52	Protein SHORT INTERNODES	-1.10337	8.88e-07
CS42-7DS-AA2029250	tr|Q9XGX0|SHI_ARATH	4.48916e-47	Protein SHORT INTERNODES	-1.21965	2.01e-09
CS42-5AL-AA1225120	tr|Q9SD40|SRS1_ARATH	2.16535e-39	Protein SHI RELATED SEQUENCE 1	-2.15668	8.82e-14
CS42-5DL-AA1396820	tr|Q9SD40|SRS1_ARATH	9.89541e-41	Protein SHI RELATED SEQUENCE 1	-1.88981	8.53e-19
CS42-U-AA2096450	tr|Q9SD40|SRS1_ARATH	5.86792e-41	Protein SHI RELATED SEQUENCE 1	-2.09888	1.43e-07
CS42-1BL-AA0090080	tr|Q9FXH7|SRS7_ARATH	1.24133e-39	Protein SHI RELATED SEQUENCE 7	-1.73164	4.67e-19
CS42-1AL-AA0027220	tr|Q9FXH7|SRS7_ARATH	6.77567e-36	Protein SHI RELATED SEQUENCE 7	-1.34282	1.02e-14
CS42-4AS-AA1019430	tr|O23082|Y4960_ARATH	1.19734e-52	Putative receptor-like protein kinase At4g00960	-1.22671	0.000175221
CS42-1BL-AA0113110	tr|O23082|Y4960_ARATH	6.05241e-61	Putative receptor-like protein kinase At4g00960	1.08426	0.00754948
CS42-7AS-AA1810860	tr|Q9ZV53|ATL49_ARATH	1.07462e-49	Putative RING-H2 finger protein ATL49	1.17297	0.00593814
CS42-5BL-AA1298710	tr|Q6H5X0|RIP2_ORYSJ	9.69552e-87	Putative ripening-related protein 2 (Precursor)	1.64219	0.00342469
CS42-5DL-AA1405350	tr|Q6H5X0|RIP2_ORYSJ	7.82129e-90	Putative ripening-related protein 2 (Precursor)	2.41078	3.37e-06
CS42-5BS-AA1388360	tr|Q9LJM4|IKU2_ARATH	0	Receptor-like protein kinase HAIKU2 (Precursor)	1.09386	1.22e-11
CS42-3DL-AA0895730	tr|Q9SGP2|HSL1_ARATH	2.23272e-163	Receptor-like protein kinase HSL1 (Precursor)	1.35697	0.00495138
CS42-5AL-AA1193470	tr|Q9SGP2|HSL1_ARATH	0	Receptor-like protein kinase HSL1 (Precursor)	1.22254	0.000580523
CS42-5BS-AA1372250	tr|Q9SGP2|HSL1_ARATH	3.83162e-175	Receptor-like protein kinase HSL1 (Precursor)	-1.4819	9.34e-07
CS42-1DL-AA0190520	tr|Q9SGP2|HSL1_ARATH	3.23129e-177	Receptor-like protein kinase HSL1 (Precursor)	1.32886	0.00451202
CS42_3DL_AA0849790	tr|Q769E5|CAX1A_ORYSJ	0	Vacuolar cation/proton exchanger 1a	1.57729	1.41e-24
CS42_3AL_AA0615430	tr|Q769E5|CAX1A_ORYSJ	0	Vacuolar cation/proton exchanger 1a	1.56962	2.2e-24
CS42_5AL_AA1191460	tr|Q6ERE5|VIT12_ORYSJ	2.52843e-143	Vacuolar iron transporter 1.2	-2.96515	3.4e-24
CS42_5BL_AA1342560	tr|Q6ERE5|VIT12_ORYSJ	5.03164e-143	Vacuolar iron transporter 1.2	-4.14438	1.35e-33
CS42_5DL_AA1414720	tr|Q6ERE5|VIT12_ORYSJ	1.54659e-143	Vacuolar iron transporter 1.2	-2.60974	1.08e-21
CS42_U_AA2132690	tr|Q7XTL7|VITH5_ORYSJ	8.64239e-78	Vacuolar iron transporter homolog 5	4.96179	2.47e-16
CS42_2AL_AA0295170	tr|Q7XTL7|VITH5_ORYSJ	2.28799e-60	Vacuolar iron transporter homolog 5	-1.64719	5.1e-15
CS42_2BL_AA0381260	tr|Q7XTL7|VITH5_ORYSJ	6.70455e-62	Vacuolar iron transporter homolog 5	-2.09777	3.09e-14
CS42_2BL_AA0434400	tr|Q7XTL7|VITH5_ORYSJ	1.06216e-77	Vacuolar iron transporter homolog 5	1.96674	8.17e-07
CS42_2BL_AA0440750	tr|Q7XTL7|VITH5_ORYSJ	5.26757e-79	Vacuolar iron transporter homolog 5	2.68124	0.00142908
CS42_2DL_AA0549630	tr|Q7XTL7|VITH5_ORYSJ	1.17044e-60	Vacuolar iron transporter homolog 5	-1.62766	7.74e-08
CS42_3AL_AA0651110	tr|P49043|VPE_CITSI	0	Vacuolar-processing enzyme (Precursor)	1.23135	4.11e-13
CS42-3DL-AA0840080	tr|Q39191|WAK1_ARATH	6.85894e-52	Wall-associated receptor kinase 1 (Precursor)	-1.45892	1.09e-10
CS42-7AL-AA1765030	tr|Q9LMP1|WAK2_ARATH	4.05275e-100	Wall-associated receptor kinase 2 (Precursor)	-1.72193	8.39e-13
CS42-4AL-AA0963600	tr|Q9LMN7|WAK5_ARATH	2.33881e-51	Wall-associated receptor kinase 5 (Precursor)	1.20391	0.00603329
CS42-6DL-AA1716760	tr|Q9LMN7|WAK5_ARATH	4.47769e-176	Wall-associated receptor kinase 5 (Precursor)	2.97944	9.5e-07
CS42-7AS-AA1820240	tr|Q9LMN7|WAK5_ARATH	5.18735e-141	Wall-associated receptor kinase 5 (Precursor)	1.17991	0.00938627
CS42-7DL-AA1961120	tr|Q9LMN7|WAK5_ARATH	3.0563e-102	Wall-associated receptor kinase 5 (Precursor)	-1.47095	6.93e-18
CS42-3B-AA0773630	tr|Q9LMN7|WAK5_ARATH	7.72735e-125	Wall-associated receptor kinase 5 (Precursor)	-2.1423	2.47e-14
CS42_7BS_AA1938700	tr|Q9LPF1|WTR8_ARATH	3.4627e-121	WAT1-related protein At1g44800	-1.88506	1.05e-20
CS42_7DS_AA2035940	tr|Q9LPF1|WTR8_ARATH	5.61265e-121	WAT1-related protein At1g44800	-2.23865	9.63e-29
CS42_U_AA2096350	tr|Q9LPF1|WTR8_ARATH	6.80646e-121	WAT1-related protein At1g44800	-2.23053	2.58e-22
CS42_7DL_AA1971180	tr|Q8W4R9|WTR35_ARATH	1.04448e-115	WAT1-related protein At4g19185	1.05954	4.59e-07
CS42_5DL_AA1457790	tr|Q9SUD5|WTR36_ARATH	1.20428e-65	WAT1-related protein At4g28040	1.35233	1.36e-07
CS42_5AL_AA1231470	tr|Q9M0B8|WTR37_ARATH	4.82937e-91	WAT1-related protein At4g30420	3.2017	2.26e-17
CS42_5AL_AA1231480	tr|Q9M0B8|WTR37_ARATH	7.44612e-64	WAT1-related protein At4g30420	1.66792	8.93e-07
CS42_5BL_AA1352420	tr|Q9M0B8|WTR37_ARATH	3.42239e-91	WAT1-related protein At4g30420	3.64135	5.36e-47
CS42_5DL_AA1457800	tr|Q9M0B8|WTR37_ARATH	5.91616e-82	WAT1-related protein At4g30420	3.54458	1.89e-31
CS42_1BL_AA0128440	tr|Q9FL41|WTR38_ARATH	5.43826e-164	WAT1-related protein At5g07050	-5.44856	6.69e-16
CS42_2AS_AA0329560	tr|Q9FGG3|WTR45_ARATH	7.80906e-65	WAT1-related protein At5g64700	4.8411	2.49e-13
