# Supplementary material for: Quantitative Changes in the Transcription of Phytohormone-Related Genes: Some Transcription Factors Are Major Causes of the Wheat Mutant dmc Not Tillering
Source: Int J Mol Sci. 2018 Apr 29;19(5):1324. doi: 10.3390/ijms19051324 (PMC5983577; doi:10.3390/ijms19051324)
Supplement: Supplementary file 1 [file ijms-19-01324-s001.zip › Table S13.xlsx]

## Sheet: Sheet1
Table S1 The primers used in real time QRT-PCR.
Unigene ID	Gene name	Forward primer (5′-3′)	Backward primer (5′-3′)	Product length (bp)	Tm (oC)
CS42-U-AA2080400	Histone H2B.1	GAGAAGAGGGGCAGGAAGAA	AGATGCCGATGTCAGGGTG	97	60
CS42-1BS-AA0175910	PGR5-like protein 1A, chloroplastic (Precursor)	TGTGAGTGCCCGTTGGAGT	TTTTCTAGGATGCCCTTGCTT	111	60
CS42-5BL-AA1349930	ATP-dependent zinc metalloprotease FTSH 5, mitochondrial (Precursor)	GGCAAAGGCAAGTAAATGACA	ATAACGGCTTTATCTAGCGACTG	142	60
CS42-2DL-AA0534130	Probable WRKY transcription factor 12	TTGCCGAACCAGCACAAG	GGTCCGAGGAGAACATCACG	85	60
CS42-3DL-AA0834780	Arginine decarboxylase	TCCGTCTTCTCGCTGCTTC	TCGGGTAGGCTCCTCATTG	90	60
CS42-1BS-AA0159600	Bidirectional sugar transporter SWEET3a	ATGCTGTATGGGCTCCTTGG	TTTTGTCCCTTCGTGTTGTCTT	194	60
CS42-U-AA2143280	Probable BOI-related E3 ubiquitin-protein ligase 3	ACTTCCACGACGCCTTTTG	GAAACCATCTGCCCCTGCT	137	60
CS42-1BS-AA0166120	Putative F-box/FBD/LRR-repeat protein At5g22670	GGGATACTTGGGGAAGAACG	AGGCATGGGAAGCATTTGA	177	60
CS42-6BL-AA1610920	SPX domain-containing membrane protein Os02g45520	GCAGACTCAAGATGGTGGCA	CAGAATGTTCCGTGAGTATGGC	170	60
CS42-2DS-AA0603970	Acid phosphatase 1 (Precursor)	TCTCCAACCTGCCCTACTACC	ACCCAGAACAGCCTCACCA	121	60
Wheat-newGene-4506	Abscisic stress-ripening protein 1	CGAGCGTGCGTCCAATAA	CGAGGGTACACCTCCATTTTC	173	60
CS42-2AL-AA0292740	GDSL esterase/lipase At1g28600 (Precursor)	CAGCCCGAACAAGAAGCAC	CGAGGCACTAAACCCGAATC	205	60
