# Supplementary material for: Quantitative Changes in the Transcription of Phytohormone-Related Genes: Some Transcription Factors Are Major Causes of the Wheat Mutant dmc Not Tillering
Source: Int J Mol Sci. 2018 Apr 29;19(5):1324. doi: 10.3390/ijms19051324 (PMC5983577; doi:10.3390/ijms19051324)
Supplement: Supplementary file 1 [file ijms-19-01324-s001.zip › Table S2.xlsx]

## Sheet: Sheet1
Table S2 Statistics of sequence alignment.
Sample	Total reads	Mapped Reads	Unique Mapped Reads	Multiple Mapped Reads	Reads Map to '+'	Reads Map to '-'
T1	75,741,344(100%)	60,925,852 (80.44%)	54,067,139 (71.38%)	6,858,713 (9.06%)	28,648,789 (37.82%)	28,742,287 (37.95%)
T2	77,798,314(100%)	62,906,501 (80.86%)	55,824,403 (71.76%)	7,082,098 (9.10%)	29,557,988 (37.99%)	29,643,067 (38.10%)
T3	68,486,244(100%)	55,601,817 (81.19%)	50,208,426 (73.31%)	5,393,391 (7.88%)	26,449,126 (38.62%)	26,509,560 (38.71%)
T4	69,450,682(100%)	56,695,381 (81.63%)	50,033,314 (72.04%)	6,662,067 (9.59%)	26,482,053 (38.13%)	26,599,559 (38.30%)
T5	80,552,742(100%)	64,501,487 (80.07%)	57,277,490 (71.11%)	7,223,997 (8.97%)	30,276,550 (37.59%)	30,380,052 (37.71%)
T6	91,400,990(100%)	73,593,350 (80.52%)	64,127,668 (70.16%)	9,465,682 (10.36%)	34,162,302 (37.38%)	34,328,145 (37.56%)
T1, T2, T3: mutant dmc; T4, T5, T6: Guomai 301.
Total Reads: the total single-end reads in clean data;
Mapped Reads: the number of reads mapped to the reference genome;
Unique Mapped Reads: the number of reads mapped to unique position of the reference genome;
Multiple Map Reads: the number of reads mapped to multiple positions of the reference genome;
Reads Map to '+': the number of reads mapped to the plus strand of the reference genome;
Reads Map to '-': the number of reads mapped to the minus strand of the reference genome.
