# Supplementary material for: Quantitative Changes in the Transcription of Phytohormone-Related Genes: Some Transcription Factors Are Major Causes of the Wheat Mutant dmc Not Tillering
Source: Int J Mol Sci. 2018 Apr 29;19(5):1324. doi: 10.3390/ijms19051324 (PMC5983577; doi:10.3390/ijms19051324)
Supplement: Supplementary file 1 [file ijms-19-01324-s001.zip › Table S3.xlsx]

## Sheet: Sheet1
Table S3 Summary of the unigene annotation
Database	Annotated Number
COG_Annotation	32292
GO_Annotation	75616
KEGG_Annotation	31162
KOG_Annotation	2605
Pfam_Annotation	84662
Swiss-Prot_Annotation	68462
NR_Annotation	109522
All_Annotated	109685
