# Supplementary material for: Quantitative Changes in the Transcription of Phytohormone-Related Genes: Some Transcription Factors Are Major Causes of the Wheat Mutant dmc Not Tillering
Source: Int J Mol Sci. 2018 Apr 29;19(5):1324. doi: 10.3390/ijms19051324 (PMC5983577; doi:10.3390/ijms19051324)
Supplement: Supplementary file 1 [file ijms-19-01324-s001.zip › Table S5.xlsx]

## Sheet: Sheet1
Table S5 List of strongly highly-expressed genes (Log2FC≧3 ) derived from expression profile analysis
Gene ID	Database-ID	E-value	Swiss-Prot annotation	log2FC	FDR
Photosynthesis
CS42-1BL-AA0140180	tr|O04130|SERA2_ARATH	0	D-3-phosphoglycerate dehydrogenase 2, chloroplastic (Precursor)	11.5379	2.32e-204
CS42-4AL-AA0945880	tr|Q9SGA2|GDPD1_ARATH	5.0978e-148	Glycerophosphodiester phosphodiesterase GDPD1, chloroplastic {ECO:0000305}	7.85196	3.99e-257
CS42-3AL-AA0631860	tr|Q9SGA2|GDPD1_ARATH	5.5197e-101	Glycerophosphodiester phosphodiesterase GDPD1, chloroplastic {ECO:0000305} (Precursor)	7.38898	2.45e-80
CS42-3DL-AA0877420	tr|Q9SGA2|GDPD1_ARATH	9.36832e-151	Glycerophosphodiester phosphodiesterase GDPD1, chloroplastic {ECO:0000305} (Precursor)	6.58696	1.26e-224
CS42-7DS-AA2056750	tr|Q9SGA2|GDPD1_ARATH	5.16725e-107	Glycerophosphodiester phosphodiesterase GDPD1, chloroplastic {ECO:0000305} (Precursor)	4.67117	1.03e-15
CS42-4AL-AA0980080	tr|Q6UTZ2|MGDG2_ORYSJ	0	Probable monogalactosyldiacylglycerol synthase 2, chloroplastic (Precursor)	6.13302	4.6e-117
CS42-7DL-AA1964520	tr|P49572|TRPC_ARATH	3.753e-144	Indole-3-glycerol phosphate synthase, chloroplastic (Precursor)	6.10242	2.95e-30
CS42-2BL-AA0397560	tr|P43309|PPO_MALDO	6.19907e-164	Polyphenol oxidase, chloroplastic (Precursor)	5.69451	2.75e-26
CS42-2AL-AA0276050	tr|P43309|PPO_MALDO	6.41228e-174	Polyphenol oxidase, chloroplastic (Precursor)	4.91988	3.11e-29
CS42-2BS-AA0464800	tr|Q9LZP9|CP122_ARATH	7.54957e-32	Calvin cycle protein CP12-2, chloroplastic (Precursor)	5.35907	1.13e-07
CS42-5AL-AA1240540	tr|Q8W496|PTC52_ARATH	2.46299e-151	Protochlorophyllide-dependent translocon component 52, chloroplastic (Precursor)	4.91889	2.61e-14
CS42-4BS-AA1093150	tr|Q6UTZ2|MGDG2_ORYSJ	0	Probable monogalactosyldiacylglycerol synthase 2, chloroplastic (Precursor)	4.67222	4.64e-78
CS42-4DS-AA1178360	tr|Q6UTZ2|MGDG2_ORYSJ	0	Probable monogalactosyldiacylglycerol synthase 2, chloroplastic (Precursor)	4.09597	7.68e-103
CS42-6AL-AA1497540	tr|Q69SV0|APX8_ORYSJ	0	Probable L-ascorbate peroxidase 8, chloroplastic (Precursor)	3.76044	2.1e-17
CS42-1AL-AA0014090	tr|Q5ZBY9|PSBW_ORYSJ	5.08767e-11	Photosystem II reaction center W protein, chloroplastic (Precursor)	3.51489	1.02e-22
CS42-1DL-AA0199390	tr|P07369|CB2G_SOLLC	1.88867e-112	Chlorophyll a-b binding protein 3C, chloroplastic (Precursor)	3.68175	1.04e-34
CS42-1BL-AA0140310	tr|P12333|CB2A_SPIOL	9.69605e-171	Chlorophyll a-b binding protein, chloroplastic (Precursor)	3.17489	7.64e-09
CS42-2AL-AA0316650	tr|P0DKC4|PGP1B_ARATH	2.68834e-174	Phosphoglycolate phosphatase 1B, chloroplastic (Precursor)	3.27917	2.42e-10
CS42-5DL-AA1422910	tr|P14897|ELI9_HORVU	1.27753e-75	Low molecular mass early light-inducible protein HV90, chloroplastic (Precursor)	3.15917	0.000702999
CS42-1DL-AA0201880	tr|Q9LI74|CHUP1_ARATH	2.11743e-149	Protein CHUP1, chloroplastic	3.11212	4.65e-09
CS42-2BS-AA0449630	tr|P26667|RBS2_WHEAT	5.17771e-127	Ribulose bisphosphate carboxylase small chain PW9, chloroplastic (Precursor)	3.03983	1.26e-10
Transcription factor
CS42-7BS-AA1956370	tr|Q8RWD0|COL16_ARATH	4.56894e-78	Zinc finger protein CONSTANS-LIKE 16	3.70896	1.24e-17
CS42-5AL-AA1256510	tr|Q84MN7|HFA2A_ORYSJ	7.77961e-121	Heat stress transcription factor A-2a	4.99742	2.29e-06
CS42-5DL-AA1405180	tr|Q84MN7|HFA2A_ORYSJ	1.92402e-117	Heat stress transcription factor A-2a	4.58578	2.01e-10
CS42-1AL-AA0048030	tr|Q338B0|HFA2C_ORYSJ	2.2844e-179	Heat stress transcription factor A-2c	3.58109	3.26e-14
CS42-1DL-AA0199110	tr|Q338B0|HFA2C_ORYSJ	3.06516e-177	Heat stress transcription factor A-2c	3.25661	1.03e-07
CS42-1BL-AA0114190	tr|Q338B0|HFA2C_ORYSJ	1.05129e-173	Heat stress transcription factor A-2c	3.03732	1.61e-05
CS42-2AS-AA0365500	tr|Q9LTH4|PCLL_ARATH	1.15996e-12	Transcription factor BOA	4.35658	5.61e-93
CS42-2BS-AA0457050	tr|Q9LTH4|PCLL_ARATH	1.48587e-12	Transcription factor BOA	4.20704	3.57e-65
CS42-2DS-AA0610470	tr|Q9LTH4|PCLL_ARATH	8.52526e-13	Transcription factor BOA	3.84433	2.91e-64
CS42-3B-AA0776940	tr|Q9LET0|BH107_ARATH	4.37528e-30	Putative transcription factor bHLH107	3.37838	1.39e-11
CS42-5DL-AA1443870	tr|Q9SK55|NAC42_ARATH	3.37512e-71	Transcription factor JUNGBRUNNEN 1	3.24995	6.7e-06
CS42-1AL-AA0039010	tr|Q7F2L3|NAC48_ORYSJ	3.50262e-151	NAC domain-containing protein 48	4.23925	1.14e-16
CS42-4BL-AA1035090	tr|Q9FMV5|NFYC4_ARATH	4.61925e-60	Nuclear transcription factor Y subunit C-4	3.46459	3.99e-09
CS42-6BL-AA1610920	tr|Q6EPQ3|SPXM1_ORYSJ	0	SPX domain-containing membrane protein Os02g45520	5.79723	7.65e-112
CS42-6AL-AA1500170	tr|Q6EPQ3|SPXM1_ORYSJ	0	SPX domain-containing membrane protein Os02g45520	3.70459	4.48e-90
CS42-6DL-AA1698810	tr|Q6EPQ3|SPXM1_ORYSJ	0	SPX domain-containing membrane protein Os02g45520	4.7965	2.61e-99
CS42-6DS-AA1738820	tr|Q5NB82|NLP3_ORYSJ	8.08664e-106	Protein NLP3	3.13321	2.26e-08
CS42-2BL-AA0407570	tr|Q4VYC8|NSP1_MEDTR	2.22316e-96	Nodulation-signaling pathway 1 protein	3.55557	1.29e-12
CS42-2DL-AA0511320	tr|Q4VYC8|NSP1_MEDTR	7.49259e-95	Nodulation-signaling pathway 1 protein	3.23674	1.15e-08
Signal transduction mechanisms
CS42-2AS-AA0329560	tr|Q9FGG3|WTR45_ARATH	7.80906e-65	WAT1-related protein At5g64700	4.8411	2.49e-13
CS42-5BL-AA1352420	tr|Q9M0B8|WTR37_ARATH	3.42239e-91	WAT1-related protein At4g30420	3.64135	5.36e-47
CS42-5DL-AA1457800	tr|Q9M0B8|WTR37_ARATH	5.91616e-82	WAT1-related protein At4g30420	3.54458	1.89e-31
CS42-5AL-AA1231470	tr|Q9M0B8|WTR37_ARATH	4.82937e-91	WAT1-related protein At4g30420	3.2017	2.26e-17
CS42-2BS-AA0468610	tr|P42813|RNS1_ARATH	2.35151e-77	Ribonuclease 1 (Precursor)	8.72416	1.9e-113
CS42-6BL-AA1601360	tr|P42813|RNS1_ARATH	1.01028e-95	Ribonuclease 1 (Precursor)	8.20387	2.21e-33
CS42-6AL-AA1510300	tr|P42813|RNS1_ARATH	1.57231e-96	Ribonuclease 1 (Precursor)	7.43729	4.83e-52
CS42-6DL-AA1695430	tr|P42813|RNS1_ARATH	6.72953e-97	Ribonuclease 1 (Precursor)	6.69873	5.71e-66
CS42-2AS-AA0338970	tr|P42813|RNS1_ARATH	7.40419e-75	Ribonuclease 1 (Precursor)	3.97657	7.82e-30
CS42-2DS-AA0583660	tr|P42813|RNS1_ARATH	1.60934e-75	Ribonuclease 1 (Precursor)	3.75111	2.16e-36
CS42-7AL-AA1763870	tr|Q5Z5R4|C7016_ORYSJ	0	Ent-kaurene oxidase 2	7.26827	1.42e-11
Wheat-newGene-4506	tr|Q08655|ASR1_SOLLC	5.91143e-08	Abscisic stress-ripening protein 1	3.16051	9.38e-30
CS42-2AL-AA0320460	tr|P37220|ASR3_SOLLC	4.65074e-09	Abscisic stress-ripening protein 3	4.60669	4.69e-34
CS42-2BL-AA0406560	tr|P37220|ASR3_SOLLC	3.40369e-09	Abscisic stress-ripening protein 3	3.4932	4.6e-44
CS42-1AS-AA0067640	tr|Q9XG83|G2OX_PHACN	1.30856e-110	Gibberellin 2-beta-dioxygenase	3.13287	1.21e-09
CS42-2AL-AA0321670	tr|Q84MS4|HAK27_ORYSJ	0	Potassium transporter 27	5.23059	6.32e-17
CS42-U-AA2132690	tr|Q7XTL7|VITH5_ORYSJ	8.64239e-78	Vacuolar iron transporter homolog 5	4.96179	2.47e-16
CS42-1BS-AA0171350	tr|Q9LKW9|NHX7_ARATH	0	Sodium/hydrogen exchanger 7	4.53705	2.14e-12
CS42-2AS-AA0358560	tr|Q6ZBZ2|GL814_ORYSJ	1.4142e-122	Germin-like protein 8-14 (Precursor)	3.44962	5.2e-21
CS42-6AL-AA1527420	tr|Q9LM69|ATL80_ARATH	1.03033e-20	RING-H2 finger protein ATL80	3.3887	6.68e-05
CS42-5BL-AA1307160	tr|Q8H6H0|PHT16_ORYSJ	0	Inorganic phosphate transporter 1-6	3.49207	7.05e-21
CS42-2DL-AA0541000	tr|Q9LHQ6|OCT4_ARATH	0	Organic cation/carnitine transporter 4	5.79164	8.87e-58
CS42-2DL-AA0529920	tr|Q9LHQ6|OCT4_ARATH	3.54811e-180	Organic cation/carnitine transporter 4	4.63367	8.96e-18
CS42-2AL-AA0299160	tr|Q9LHQ6|OCT4_ARATH	0	Organic cation/carnitine transporter 4	3.5226	1.06e-21
CS42-2BL-AA0380870	tr|Q9LHQ6|OCT4_ARATH	0	Organic cation/carnitine transporter 4	8.09435	1.72e-34
CS42-5BL-AA1365870	tr|O80983|FTSH4_ARATH	7.88307e-131	ATP-dependent zinc metalloprotease FTSH 4, mitochondrial (Precursor)	6.44558	1.87e-61
CS42-6DL-AA1697450	tr|P12948|DHN3_HORVU	4.98182e-11	Dehydrin DHN3	3.28625	0.00194147
CS42-6BL-AA1628460	tr|P12948|DHN3_HORVU	2.65744e-11	Dehydrin DHN3	3.04984	0.00546716
CS42-5BL-AA1291470	tr|Q6ZJD3|PLP2_ORYSJ	0	Patatin-like protein 2	4.32842	2.97e-20
CS42-5BL-AA1360190	tr|Q8H6G8|PHT18_ORYSJ	0	Probable inorganic phosphate transporter 1-8	5.40109	6.21e-25
CS42-5AL-AA1199340	tr|Q8H1Z0|CER3_ARATH	0	Protein ECERIFERUM 3	3.68709	1.86e-15
CS42-U-TAA2071590	tr|Q8H1Z0|CER3_ARATH	0	Protein ECERIFERUM 3	3.31653	3.41e-06
CS42-5AL-AA1216430	tr|Q08632|SDR1_PICAB	6.79099e-55	Short-chain type dehydrogenase/reductase	3.01789	2.6e-05
CS42-2AS-AA0355190	tr|Q9LYS2|AB10C_ARATH	0	ABC transporter C family member 10	4.32386	2.58e-28
CS42-1DL-AA0193950	tr|Q94AS9|CNGC4_ARATH	0	Cyclic nucleotide-gated ion channel 4	3.73074	7.73e-14
CS42-1BS-AA0166120	tr|Q9FNJ4|FDL32_ARATH	3.20946e-15	Putative F-box/FBD/LRR-repeat protein At5g22670	6.38208	9.71e-19
CS42-U-AA2115880	tr|Q0WP01|PTR9_ARATH	5.73071e-178	Protein NRT1/ PTR FAMILY 5.10	4.89794	9.85e-74
CS42-3AL-AA0636990	tr|Q0WP01|PTR9_ARATH	2.45043e-177	Protein NRT1/ PTR FAMILY 5.10	4.75115	1.11e-57
CS42-3B-AA0773750	tr|Q0WP01|PTR9_ARATH	1.06516e-180	Protein NRT1/ PTR FAMILY 5.10	4.74469	2.83e-40
CS42-3AL-AA0661060	tr|Q0WP01|PTR9_ARATH	5.23975e-135	Protein NRT1/ PTR FAMILY 5.10	3.08126	3.87e-28
CS42-1BL-AA0119270	tr|P46032|PTR2_ARATH	1.37307e-83	Protein NRT1/ PTR FAMILY 8.3	3.05204	1.03e-12
CS42-7AL-AA1773120	tr|Q9FLC0|PER52_ARATH	5.71179e-141	Peroxidase 52 (Precursor)	3.49248	3.14e-20
CS42-7AL-AA1797430	tr|Q9SZB9|PER47_ARATH	3.8927e-119	Peroxidase 47 (Precursor)	3.36964	0.00837761
CS42-7AL-AA1794990	tr|P00434|PERP7_BRARR	1.68647e-138	Peroxidase P7	3.75924	2e-17
CS42-1AS-AA0067160	tr|A7QEU4|PER5_VITVI	3.49855e-89	Peroxidase 5 (Precursor)	3.03715	0.000182752
CS42-3DL-AA0853980	tr|Q942A8|GL13_ORYSJ	3.87163e-115	Germin-like protein 1-3 (Precursor)	3.62122	2.76e-09
CS42-1DS-AA0240170	tr|D1MI46|C76BA_SWEMU	2.62929e-92	Geraniol 8-hydroxylase	3.00952	1.88e-23
CS42-2AS-AA0370550	tr|Q8GZ43|YZR3_ARATH	1.03589e-33	RanBP2-type zinc finger protein At1g67325	7.83353	4.21e-27
CS42-2BS-AA0482900	tr|O82256|COL13_ARATH	8.27382e-25	Zinc finger protein CONSTANS-LIKE 13	3.21344	4.48e-32
Carbohydrate metabolism
Wheat-newGene-7023	tr|P49237|E13B_MAIZE	1.49532e-137	Glucan endo-1,3-beta-glucosidase, acidic isoform (Precursor)	7.51849	1.55e-07
CS42-3AL-AA0633820	tr|P49237|E13B_MAIZE	2.60617e-137	Glucan endo-1,3-beta-glucosidase, acidic isoform (Precursor)	4.44029	0.00775859
CS42-2AL-AA0297010	tr|Q7XPY7|BGL14_ORYSJ	0	Probable inactive beta-glucosidase 14 (Precursor)	6.08972	1.93e-17
CS42-5AL-AA1217460	tr|Q9LSM0|U91B1_ARATH	6.27102e-92	UDP-glycosyltransferase 91B1	4.0535	5.07e-11
CS42-2DS-AA0598070	tr|Q9ZQ97|U73C4_ARATH	2.44583e-112	UDP-glycosyltransferase 73C4	3.28498	2.96e-10
CS42-3AL-AA0652840	tr|B4G072|BX9_MAIZE	2.205e-110	DIMBOA UDP-glucosyltransferase BX9	3.44094	3.87e-11
CS42-7BS-AA1953490	tr|Q4R1I9|ANGLT_ROSHC	5.77834e-55	Anthocyanidin 5,3-O-glucosyltransferase	3.9137	4.32e-32
CS42-2AS-AA0336390	tr|Q4R1I9|ANGLT_ROSHC	7.42639e-128	Anthocyanidin 5,3-O-glucosyltransferase	3.69547	1.42e-97
CS42-1AL-AA0024670	tr|Q40284|UFOG1_MANES	5.76178e-70	Anthocyanidin 3-O-glucosyltransferase 1	3.03571	7.28e-16
CS42-5AL-AA1194420	tr|Q9SBL1|HMNGT_SORBI	2.91218e-155	Cyanohydrin beta-glucosyltransferase	3.13832	9.28e-16
CS42-2DS-AA0573830	tr|Q84S18|CSLF8_ORYSJ	0	Probable mixed-linked glucan synthase 8	3.73142	8.95e-08
CS42-2AS-AA0359050	tr|Q6ZF85|CSLF3_ORYSJ	0	Probable mixed-linked glucan synthase 3	3.29946	1.83e-05
CS42-7AL-AA1779230	tr|P46256|ALF1_PEA	0	Fructose-bisphosphate aldolase, cytoplasmic isozyme 1	5.42191	4.86e-38
CS42-7BL-AA1891270	tr|P46256|ALF1_PEA	0	Fructose-bisphosphate aldolase, cytoplasmic isozyme 1	3.64086	2.93e-33
CS42-U-AA2133000	tr|Q8RX87|RFS6_ARATH	0	Probable galactinol--sucrose galactosyltransferase 6	3.96527	5.82e-28
CS42-7BS-AA1939380	tr|Q8RX87|RFS6_ARATH	0	Probable galactinol--sucrose galactosyltransferase 6	3.75292	6.33e-17
Wheat-newGene-14840	tr|Q9FSV7|SST_FESAR	0	Sucrose:sucrose 1-fructosyltransferase (Precursor)	4.59138	6.05e-15
CS42-7BS-AA1941060	tr|Q41140|PFPA_RICCO	0	Pyrophosphate--fructose 6-phosphate 1-phosphotransferase subunit alpha	3.35544	4.51e-28
CS42-7AL-AA1772530	tr|Q9FH13|RRAA3_ARATH	1.12695e-54	Putative 4-hydroxy-4-methyl-2-oxoglutarate aldolase 3	4.2439	3.49e-08
CS42-5BS-AA1373990	tr|Q84WN3|SWT17_ARATH	3.0779e-50	Bidirectional sugar transporter SWEET17	4.04234	1.25e-14
CS42-2BS-AA0485110	tr|Q84TC2|BX6_MAIZE	1.84146e-125	DIBOA-glucoside dioxygenase BX6	4.03353	4.01e-16
CS42-6DL-AA1709380	tr|Q67WR5|FCL2_ORYSJ	3.99886e-166	Putative GDP-L-fucose synthase 2	3.37736	3.77e-07
CS42-U-AA2096710	tr|P93594|AMYB_WHEAT	0	Beta-amylase	3.14799	1.1e-05
CS42-2BS-AA0485010	tr|O80518|GOLS3_ARATH	3.83516e-141	Galactinol synthase 3	3.17021	6.18e-14
Amino acid metabolism
Wheat-newGene-2587	tr|Q39011|KSG7_ARATH	2.49319e-28	Shaggy-related protein kinase eta	6.98792	4.4e-49
Wheat-newGene-12117	tr|Q8GUH1|PUB33_ARATH	4.1103e-37	Serine/threonine-protein kinase	6.98986	1.75e-12
CS42-5BL-AA1287520	tr|Q8GUH1|PUB33_ARATH	7.95922e-140	Serine/threonine-protein kinase	5.12656	1.52e-35
CS42-5DL-AA1429700	tr|Q8GUH1|PUB33_ARATH	1.00464e-141	Serine/threonine-protein kinase	4.75159	1.36e-25
CS42-3AL-AA0662210	tr|Q9LSE1|CDG1_ARATH	5.51772e-70	Serine/threonine-protein kinase CDG1	3.69608	7e-06
CS42-7AL-AA1781250	tr|Q8GUH1|PUB33_ARATH	8.17552e-43	Serine/threonine-protein kinase	3.26012	1.16e-15
CS42-4AS-AA1030190	tr|O64477|Y2913_ARATH	0	G-type lectin S-receptor-like serine/threonine-protein kinase At2g19130 (Precursor)	3.11111	0.000440622
CS42-1BS-AA0173040	tr|P08819|CBP2_WHEAT	0	Serine carboxypeptidase 2 chain B (Precursor)	4.26275	6.58e-10
CS42-1DL-AA0194100	tr|Q9M9Q6|SCP50_ARATH	1.79505e-103	Serine carboxypeptidase-like 50 (Precursor)	3.19198	6.93e-12
CS42-5BL-AA1310950	tr|P31752|ASNS_ASPOF	0	Asparagine synthetase	4.9148	3.37e-173
CS42-5AL-AA1230940	tr|P31752|ASNS_ASPOF	0	Asparagine synthetase	3.56506	1.09e-43
CS42-5DL-AA1468150	tr|P31752|ASNS_ASPOF	0	Asparagine synthetase	3.49769	1.76e-91
CS42-3DL-AA0834780	tr|P22220|SPE1_AVESA	0	Arginine decarboxylase	4.60236	9.17e-06
CS42-U-AA2107490	tr|Q10MX3|ASNS1_ORYSJ	0	Asparagine synthetase 1	3.52317	0.00745317
CS42-3AL-AA0641080	tr|P54769|TYDC2_PAPSO	7.3451e-172	Tyrosine decarboxylase	3.45827	1.77e-09
CS42-1DS-AA0248030	tr|O65493|XCP1_ARATH	7.43124e-64	Xylem cysteine proteinase 1 (Precursor)	6.68158	1.56e-19
CS42-7DS-AA2040780	tr|O22616|DCOR_SOLLC	1.19684e-124	Ornithine decarboxylase	6.15071	1.24e-09
CS42-7BL-AA1916240	tr|Q9FKS8|LHT1_ARATH	0	Lysine histidine transporter 1	4.09943	4.31e-10
CS42-4AS-AA1030730	tr|Q9T0I5|PRP4_ARATH	1.6435e-09	Proline-rich protein 4 (Precursor)	3.18754	2.45e-08
CS42-U-AA2145410	tr|Q9T0I5|PRP4_ARATH	6.33155e-11	Proline-rich protein 4 (Precursor)	3.37599	1e-06
CS42-4DL-AA1134750	tr|Q9T0I5|PRP4_ARATH	6.03813e-10	Proline-rich protein 4 (Precursor)	3.05966	1.16e-13
lipid transport and metabolism
CS42-2DS-AA0600730	tr|Q9SD81|GDPD6_ARATH	4.29645e-163	Glycerophosphodiester phosphodiesterase GDPD6 {ECO:0000305} (Precursor)	4.2597	1.32e-09
CS42-7AS-AA1806900	tr|Q9FLM1|GDPD2_ARATH	7.22183e-107	Glycerophosphodiester phosphodiesterase GDPD2 {ECO:0000305}	4.03246	1.89e-23
CS42-1BS-AA0167940	tr|Q9C907|GDPD5_ARATH	0	Glycerophosphodiester phosphodiesterase GDPD5 {ECO:0000305}	3.00082	5.3e-13
CS42-3B-AA0793350	tr|Q43767|NLT41_HORVU	7.35655e-38	Non-specific lipid-transfer protein 4.1 (Precursor)	4.01191	1.67e-25
CS42-3DS-AA0926260	tr|Q43767|NLT41_HORVU	2.91886e-52	Non-specific lipid-transfer protein 4.1 (Precursor)	3.83892	2.27e-10
CS42-3B-AA0802380	tr|Q43767|NLT41_HORVU	7.40434e-26	Non-specific lipid-transfer protein 4.1 (Precursor)	3.72718	8.75e-42
CS42-2BL-AA0442980	tr|P19656|NLTP_MAIZE	1.38396e-30	Non-specific lipid-transfer protein (Precursor)	3.54904	4.77e-07
CS42-3B-AA0832870	tr|Q43767|NLT41_HORVU	8.39612e-38	Non-specific lipid-transfer protein 4.1 (Precursor)	3.36227	5.02e-11
CS42-3B-AA0792230	tr|Q43871|NLTP8_HORVU	3.76076e-48	Non-specific lipid-transfer protein Cw18 (Precursor)	3.07667	2.62e-20
CS42-1BS-AA0157640	tr|Q9XF43|KCS6_ARATH	2.86669e-151	3-ketoacyl-CoA synthase 6	3.70256	1.02e-17
CS42-7DS-AA2061160	tr|Q9XF43|KCS6_ARATH	0	3-ketoacyl-CoA synthase 6	3.55998	1.18e-18
CS42-1AS-AA0061880	tr|Q9C6L5|KCS5_ARATH	4.37877e-174	3-ketoacyl-CoA synthase 5	3.52808	3.39e-23
CS42-7AS-AA1809940	tr|Q9XF43|KCS6_ARATH	0	3-ketoacyl-CoA synthase 6	3.42415	9.06e-16
CS42-3B-AA0795300	tr|Q9XF43|KCS6_ARATH	0	3-ketoacyl-CoA synthase 6	3.14407	3.84e-54
CS42-5AS-AA1280140	tr|Q9SYJ2|GPAT3_ARATH	6.35908e-108	Probable glycerol-3-phosphate acyltransferase 3	3.67671	0.000433212
CS42-7BL-AA1911830	tr|Q9C5L3|GLPT1_ARATH	0	Putative glycerol-3-phosphate transporter 1	3.19537	2.11e-16
CS42-2AL-AA0322930	tr|Q9C5L3|GLPT1_ARATH	0	Putative glycerol-3-phosphate transporter 1	3.86201	1.13e-41
CS42-2BL-AA0397330	tr|Q9C5L3|GLPT1_ARATH	0	Putative glycerol-3-phosphate transporter 1 GN=At3g47420 OS=Arabidopsis thaliana (Mouse-ear cress) PE=2 SV=1	3.93291	4.11e-86
CS42-2DL-AA0509380	tr|Q9C5L3|GLPT1_ARATH	0	Putative glycerol-3-phosphate transporter 1	3.49299	3.26e-36
Wheat-newGene-12537	tr|Q93V61|LCAT3_ARATH	1.5849e-27	Phospholipase A(1) LCAT3	3.10687	1.24e-08
CS42-1DS-AA0240060	tr|Q10PI6|LCAT1_ORYSJ	3.07791e-83	Lecithin-cholesterol acyltransferase-like 1	4.43954	5.57e-15
Other metabolism
CS42-6AL-AA1506610	tr|Q9SRQ1|C89A9_ARATH	1.00294e-107	Cytochrome P450 89A9	4.54061	9.74e-32
CS42-6DS-AA1738020	tr|O48786|C734A_ARATH	2.63049e-103	Cytochrome P450 734A1	3.75493	1.03e-12
Wheat-newGene-8039	tr|E1B2Z9|C7AV8_CICIN	3.07829e-22	Cytochrome P450 71AV8	3.60122	0.000839316
CS42-2DS-AA0573920	tr|O22307|C71DB_LOTJA	2.35964e-124	Cytochrome P450 71D11 (Fragment)	3.48492	0.00220358
CS42-4DL-AA1152750	tr|O64697|C7101_ARATH	0	Cytochrome P450 710A1	3.21847	3.2e-16
CS42-1BL-AA0092100	tr|Q9SMP5|C94B3_ARATH	1.58286e-156	Cytochrome P450 94B3	3.14244	1.04e-08
CS42-2BS-AA0468950	tr|O22307|C71DB_LOTJA	3.44898e-134	Cytochrome P450 71D11 (Fragment)	3.0328	3.17e-09
CS42-2BL-AA0417270	tr|F4JJL0|ENDO4_ARATH	1.62365e-99	Endonuclease 4 (Precursor)	7.97295	1.75e-138
CS42-2AL-AA0293170	tr|F4JJL0|ENDO4_ARATH	6.96824e-100	Endonuclease 4 (Precursor)	6.10763	2.72e-72
CS42-2DL-AA0522480	tr|F4JJL0|ENDO4_ARATH	6.64834e-99	Endonuclease 4 (Precursor)	5.03966	6.27e-79
CS42-2BL-AA0407500	tr|F4JJL0|ENDO4_ARATH	1.95302e-94	Endonuclease 4 (Precursor)	4.62382	1.72e-05
CS42-5DL-AA1437130	tr|Q75LI2|FEN12_ORYSJ	0	Flap endonuclease 1-B	4.28911	4.72e-42
CS42-U-AA2124500	tr|Q9FRV1|CHIA_SECCE	4.41901e-161	Basic endochitinase A (Precursor)	4.65632	0.00296745
CS42-3DL-AA0882150	tr|Q9FRV1|CHIA_SECCE	1.65137e-165	Basic endochitinase A (Precursor)	4.40405	0.00488365
CS42-3AS-AA0678670	tr|P29195|CAPP1_SORBI	0	Phosphoenolpyruvate carboxylase 1	4.00029	1.6e-80
CS42-4DS-AA1164570	tr|Q9SRQ7|NPC4_ARATH	0	Non-specific phospholipase C4	4.0755	2.09e-23
CS42-4AL-AA0970980	tr|Q9SRQ7|NPC4_ARATH	0	Non-specific phospholipase C4	3.10707	3.56e-11
CS42-2BL-AA0427430	tr|Q9SPK4|PPCK1_ARATH	2.07222e-57	Phosphoenolpyruvate carboxylase kinase 1	3.03573	4.48e-67
CS42-U-AA2104920	tr|Q9SPK4|PPCK1_ARATH	3.80797e-65	Phosphoenolpyruvate carboxylase kinase 1	3.77629	5.85e-68
CS42-2DL-AA0556890	tr|Q9SPK4|PPCK1_ARATH	6.0204e-66	Phosphoenolpyruvate carboxylase kinase 1	3.18204	1.04e-71
CS42-6BL-AA1579450	tr|Q9SPK4|PPCK1_ARATH	8.07447e-82	Phosphoenolpyruvate carboxylase kinase 1	3.00927	3.85e-38
CS42-3DS-AA0904910	tr|P29195|CAPP1_SORBI	0	Phosphoenolpyruvate carboxylase 1	3.0072	3.17e-19
CS42-3B-AA0745770	tr|Q9SDZ9|PPAF2_IPOBA	0	Purple acid phosphatase 2 (Precursor)	4.10174	1.59e-26
CS42-5DL-AA1436940	tr|Q9SFU3|PPA15_ARATH	0	Purple acid phosphatase 15 (Precursor)	4.71361	8.2e-86
CS42-5BL-AA1289370	tr|Q8S340|PPA22_ARATH	0	Purple acid phosphatase 22 (Precursor)	4.36889	7.33e-46
CS42-5DL-AA1415910	tr|Q8S340|PPA22_ARATH	0	Purple acid phosphatase 22 (Precursor)	5.58583	2.47e-71
CS42-5AL-AA1213910	tr|Q6TPH1|PPA23_ARATH	0	Purple acid phosphatase 23 (Precursor)	4.76318	1.65e-95
CS42-5BL-AA1330020	tr|Q6TPH1|PPA23_ARATH	0	Purple acid phosphatase 23 (Precursor)	4.23136	6.63e-139
CS42-5AS-AA1280220	tr|Q9LMX4|PPA1_ARATH	0	Probable inactive purple acid phosphatase 1 (Precursor)	6.36434	1.64e-46
CS42-5BS-AA1381960	tr|Q9LMX4|PPA1_ARATH	0	Probable inactive purple acid phosphatase 1 (Precursor)	4.52149	1.66e-87
CS42-2BS-AA0484810	tr|Q9SR79|PPA16_ARATH	1.12777e-104	Probable inactive purple acid phosphatase 16 (Precursor)	5.65445	5.21e-85
CS42-2DS-AA0611030	tr|Q9SR79|PPA16_ARATH	2.85948e-159	Probable inactive purple acid phosphatase 16 (Precursor)	4.08001	1.71e-56
CS42-U-AA2116560	tr|Q5MAU8|PPA27_ARATH	0	Probable inactive purple acid phosphatase 27 (Precursor)	3.188	3.08e-56
CS42-5DL-AA1426770	tr|Q9ZVN4|Y1500_ARATH	9.95283e-92	Probable tyrosine-protein phosphatase At1g05000	4.5018	1.19e-15
CS42-5BL-AA1327740	tr|Q9ZVN4|Y1500_ARATH	3.03977e-92	Probable tyrosine-protein phosphatase At1g05000	3.28483	6.85e-20
CS42-2BL-AA0381380	tr|Q9XID0|FAB1D_ARATH	3.54711e-141	Putative 1-phosphatidylinositol-3-phosphate 5-kinase FAB1D	3.74385	1.94e-10
CS42-2AS-AA0371900	tr|P36428|SYA_ARATH	2.37469e-54	Alanine--tRNA ligase	9.11651	5.82e-11
CS42-2AS-AA0368710	tr|Q9LT10|CXE18_ARATH	1.91413e-80	Probable carboxylesterase 18	3.59406	1.34e-13
GDSL esterase/lipase
CS42-4DL-AA1126740	tr|Q9FIA1|GDL87_ARATH	6.63089e-56	GDSL esterase/lipase At5g55050 (Precursor)	4.91267	4.32e-16
CS42-U-AA2141480	tr|Q9FIA1|GDL87_ARATH	3.04299e-42	GDSL esterase/lipase At5g55050 (Precursor)	4.77189	1.34e-27
CS42-5AL-AA1245660	tr|Q9FIA1|GDL87_ARATH	6.44681e-60	GDSL esterase/lipase At5g55050 (Precursor)	4.30335	7.53e-14
CS42-5DS-AA1484160	tr|Q9FIA1|GDL87_ARATH	1.21679e-42	GDSL esterase/lipase At5g55050 (Precursor)	3.64051	7.23e-07
Wheat-newGene-8043	tr|Q9FJ45|GDL83_ARATH	7.22451e-19	GDSL esterase/lipase At5g45910 (Precursor)	3.22132	2.78e-12
CS42-7BL-AA1905060	tr|Q3EAQ9|GDL55_ARATH	3.50994e-61	GDSL esterase/lipase At3g43550 (Precursor)	3.58336	6.25e-05
CS42-2AS-AA0334730	tr|Q8LB81|GDL79_ARATH	2.42217e-168	GDSL esterase/lipase At5g33370 (Precursor)	4.62767	6.35e-24
CS42-2BS-AA0491690	tr|Q8LB81|GDL79_ARATH	2.59654e-109	GDSL esterase/lipase At5g33370 (Precursor)	3.9223	1.36e-23
CS42-3AS-AA0697370	tr|Q9LIN2|GDL53_ARATH	6.64179e-137	GDSL esterase/lipase At3g26430 (Precursor)	3.35551	5.89e-06
CS42-2AL-AA0292740	tr|Q94F40|GDL9_ARATH	2.57949e-106	GDSL esterase/lipase At1g28600 (Precursor)	7.01596	2.2e-17
CS42-7DS-AA2066350	tr|Q9LU14|APG2_ARATH	5.26192e-115	GDSL esterase/lipase APG (Precursor)	5.86137	6.46e-20
CS42-7AS-AA1822480	tr|Q9LU14|APG2_ARATH	1.42494e-109	GDSL esterase/lipase APG (Precursor)	4.05619	3.35e-09
CS42-4AL-AA0938830	tr|Q9LU14|APG2_ARATH	2.62587e-117	GDSL esterase/lipase APG (Precursor)	3.881	3.68e-07
CS42-3DL-AA0886420	tr|Q9LU14|APG2_ARATH	2.47643e-110	GDSL esterase/lipase APG (Precursor)	3.39011	1.75e-12
CS42-5BL-TAA1328620	tr|Q94CH6|EXL3_ARATH	1.44264e-93	GDSL esterase/lipase EXL3 (Precursor)	6.47313	9.3e-08
CS42-2DS-AA0586900	tr|Q9M8Y5|LTL1_ARATH	7.98878e-168	GDSL esterase/lipase LTL1 (Precursor)	4.83709	1.97e-51
Wheat-newGene-8831	tr|Q8LFJ9|GLIP7_ARATH	8.34565e-15	GDSL esterase/lipase 7 (Precursor)	6.38192	3.66e-07
Inorganic pyrophosphatase
CS42-3B-AA0815870	tr|Q67YC0|PPSP1_ARATH	1.5084e-75	Inorganic pyrophosphatase 1	10.1234	5.86e-105
CS42-3DL-AA0872700	tr|Q67YC0|PPSP1_ARATH	2.00384e-107	Inorganic pyrophosphatase 1	9.38818	6.38e-232
CS42-3B-AA0775750	tr|Q67YC0|PPSP1_ARATH	1.32609e-102	Inorganic pyrophosphatase 1	9.16123	7.28e-243
CS42-3DL-AA0881110	tr|Q67YC0|PPSP1_ARATH	5.89017e-110	Inorganic pyrophosphatase 1	7.86618	2.23e-216
CS42-3AL-AA0628160	tr|Q67YC0|PPSP1_ARATH	2.35599e-108	Inorganic pyrophosphatase 1	7.8252	1.35e-260
CS42-3DL-AA0881120	tr|Q67YC0|PPSP1_ARATH	2.97311e-108	Inorganic pyrophosphatase 1	7.57387	2.1e-168
CS42-7AS-AA1812240	tr|Q9FZ62|PPSP2_ARATH	3.06112e-86	Inorganic pyrophosphatase 2	3.80155	1.12e-16
Expansin
CS42-3DL-AA0873340	tr|Q40636|EXPA2_ORYSJ	3.1925e-136	Expansin-A2 (Precursor)	3.35562	1.38e-08
CS42-1AL-AA0050020	tr|O24230|EXPB2_ORYSJ	3.03345e-135	Expansin-B2 (Precursor)	3.80876	1.8e-20
CS42-1BL-AA0102320	tr|O24230|EXPB2_ORYSJ	2.46183e-131	Expansin-B2 (Precursor)	3.77172	1.41e-24
CS42-1DL-AA0208840	tr|O24230|EXPB2_ORYSJ	2.99148e-132	Expansin-B2 (Precursor)	3.07256	1.49e-05
CS42-1DL-AA0221130	tr|Q7XCA7|EXPB6_ORYSJ	4.8189e-127	Expansin-B6 (Precursor)	3.59106	5.54e-13
CS42-6DL-AA1703040	tr|Q6H676|EXB11_ORYSJ	1.52727e-120	Expansin-B11 (Precursor)	3.7967	2.58e-72
CS42-6AL-AA1502540	tr|Q6H676|EXB11_ORYSJ	6.308e-132	Expansin-B11 (Precursor)	3.34255	2.4e-67
CS42-6DL-AA1687000	tr|Q6H676|EXB11_ORYSJ	1.37584e-133	Expansin-B11 (Precursor)	3.25853	3.78e-26
CS42-6BL-AA1609400	tr|Q6H676|EXB11_ORYSJ	1.21271e-118	Expansin-B11 (Precursor)	3.13968	8.29e-55
Dirigent protein
CS42-5AL-AA1203640	tr|Q9FIG6|DIR1_ARATH	3.90564e-25	Dirigent protein 1 (Precursor)	3.31289	1.02e-25
CS42-5BL-AA1295490	tr|Q9FIG6|DIR1_ARATH	5.20854e-22	Dirigent protein 1 (Precursor)	3.20941	3.99e-48
CS42-3B-AA0812010	tr|Q9FIG7|DIR2_ARATH	3.1865e-29	Dirigent protein 2 (Precursor)	3.31471	5.39e-26
CS42-3DS-AA0912890	tr|Q9FIG7|DIR2_ARATH	8.47514e-28	Dirigent protein 2 (Precursor)	3.2509	9.02e-20
CS42-7BS-AA1924120	tr|Q9FIG7|DIR2_ARATH	1.66289e-32	Dirigent protein 2 (Precursor)	4.88135	5.72e-13
CS42-7DS-AA2067970	tr|Q9SUQ8|DIR6_ARATH	6.19022e-09	Dirigent protein 6 (Precursor)	4.26754	6.4e-11
SPX domain-containing protein
CS42-7DL-AA1972380	tr|Q69XJ0|SPX1_ORYSJ	7.12608e-160	SPX domain-containing protein 1	5.14224	3.23e-145
CS42-7AL-AA1788280	tr|Q69XJ0|SPX1_ORYSJ	1.01591e-158	SPX domain-containing protein 1	3.01837	1.09e-79
CS42-7DL-AA1973710	tr|Q7XEY9|SPX3_ORYSJ	1.76212e-110	SPX domain-containing protein 3	4.93308	5.65e-95
CS42-2BS-AA0485060	tr|Q5PP62|SPX3_ARATH	3.91914e-37	SPX domain-containing protein 3	7.49499	9.88e-167
CS42-7AL-AA1801860	tr|Q7XEY9|SPX3_ORYSJ	9.16818e-108	SPX domain-containing protein 3	8.23496	1.17e-15
CS42-2AS-AA0333270	tr|Q7Y0F6|SPX5_ORYSJ	2.62308e-70	SPX domain-containing protein 5	6.4869	4.17e-207
CS42-2DS-AA0599410	tr|Q7Y0F6|SPX5_ORYSJ	1.52766e-66	SPX domain-containing protein 5	5.8462	3.56e-197
General function
CS42-7BS-AA1951080	tr|Q00008|PRMS_MAIZE	7.56782e-50	Pathogenesis-related protein PRMS (Precursor)	5.73452	7.11e-06
CS42-7AS-AA1811340	tr|Q00008|PRMS_MAIZE	2.73425e-57	Pathogenesis-related protein PRMS (Precursor)	4.73986	1.23e-46
CS42-7BS-AA1935110	tr|Q05968|PR1_HORVU	1.78044e-32	Pathogenesis-related protein 1 (Precursor)	4.54663	0.00618435
CS42-6BL-AA1629060	tr|A8QW51|OMT2_SORBI	7.02659e-89	Probable O-methyltransferase 2	6.5469	1.29e-13
CS42-7DS-AA2065280	tr|Q00008|PRMS_MAIZE	1.58551e-67	Pathogenesis-related protein PRMS (Precursor)	3.19359	1.38e-12
CS42-3AL-AA0623250	tr|P0C042|Y4597_ARATH	1.23553e-32	Uncharacterized protein At4g15970	3.6439	5.99e-16
CS42-6AL-AA1524110	tr|Q8W3M4|Y4744_ARATH	2.11678e-75	Uncharacterized protein At4g06744 (Precursor)	3.53697	6.61e-40
CS42-5DL-AA1401180	tr|P0C042|Y4597_ARATH	1.61538e-60	Uncharacterized protein At4g15970	3.30071	6.35e-12
CS42-3B-AA0819830	tr|P0C042|Y4597_ARATH	3.55328e-60	Uncharacterized protein At4g15970	3.57943	2.21e-14
CS42-5DL-AA1401170	tr|P0C042|Y4597_ARATH	9.54099e-62	Uncharacterized protein At4g15970	3.15545	2.59e-14
CS42-U-AA2112950	tr|Q70DU8|AL3H1_ARATH	0	Aldehyde dehydrogenase family 3 member H1	4.8535	2.89e-19
CS42-5DL-AA1398090	tr|Q70DU8|AL3H1_ARATH	0	Aldehyde dehydrogenase family 3 member H1	3.22882	1.53e-11
CS42-1DS-AA0249090	tr|Q9LUH2|ALF5_ARATH	1.32895e-128	MATE efflux family protein ALF5	3.96856	3.62e-06
CS42-2AS-AA0339530	tr|F4HVY0|CER1_ARATH	0	Protein ECERIFERUM 1	4.07579	9.33e-59
CS42-2BL-AA0431120	tr|P29162|ASOL_TOBAC	1.67711e-166	L-ascorbate oxidase homolog (Precursor)	3.78959	2.24e-11
CS42-1AS-AA0081640	tr|D1MI46|C76BA_SWEMU	8.73808e-91	Geraniol 8-hydroxylase	3.72436	7.27e-16
CS42-1DL-AA0192260	tr|P02876|AGI2_WHEAT	3.75875e-99	Agglutinin isolectin 2 (Precursor)	3.37206	9.55e-05
CS42-1DL-AA0234280	tr|Q852K3|RFC5_ORYSJ	1.09883e-51	Replication factor C subunit 5	3.69943	4.16e-08
CS42-4BS-AA1098170	tr|Q5U9T2|LECH_HORVU	1.53706e-27	Horcolin	3.27234	1.47e-16
CS42-5AS-AA1263680	tr|Q7XJE6|MCA1_ARATH	3.95312e-78	Metacaspase-1	4.52997	1.82e-11
CS42-1AS-AA0077320	tr|Q9FJ47|SAG12_ARATH	4.04921e-65	Senescence-specific cysteine protease SAG12	3.2956	7.59e-31
CS42-7BL-AA1885450	tr|O04437|GSTZ_WHEAT	1.16452e-107	Glutathione S-transferase	3.05753	4.02e-12
CS42-2BL-AA0401070	tr|Q7FAX1|PXG_ORYSJ	4.94293e-137	Peroxygenase	5.14537	4.62e-22
CS42-2BS-AA0476710	tr|Q9FXB2|GOLS2_ARATH	5.02222e-177	Galactinol synthase 2	3.39007	6.98e-30
CS42-4AS-AA1011060	tr|Q7XYS3|C74A2_ORYSJ	0	Allene oxide synthase 2	3.16638	0.000110545
CS42-1DL-AA0191530	tr|Q06398|GSTU6_ORYSJ	2.01189e-59	Probable glutathione S-transferase GSTU6	3.15058	1.73e-11
CS42-7BL-AA1876880	tr|P27626|DIN1_RAPSA	2.33147e-44	Senescence-associated protein DIN1	3.22402	3.37e-11
CS42-3AS-AA0675980	tr|P13917|7SB1_SOYBN	3.63117e-12	Basic 7S globulin low kDa subunit (Precursor)	4.60057	0.00546972
CS42-4DS-AA1166340	tr|Q8VZ80|PLT5_ARATH	5.14857e-143	Polyol transporter 5	3.54724	5.62e-22
CS42-2DS-AA0587860	tr|Q3ZFI4|SCE3_BRANA	1.05276e-67	Sinapine esterase (Precursor)	4.08006	1.7e-26
CS42-5AL-AA1215130	tr|O64864|YLS3_ARATH	6.56691e-32	Protein YLS3 (Precursor)	3.44482	1.26e-06
CS42-1DL-AA0201900	tr|Q96543|OLE16_BROSE	5.78823e-10	Oleosin 16 kDa	3.29496	1.98e-10
CS42-3B-AA0793230	tr|Q9MAP5|SBT33_ARATH	0	Subtilisin-like protease SBT3.3 (Precursor)	4.62966	3.97e-17
CS42-1BS-AA0154850	tr|P84964|DEF12_TRIMO	2.92471e-27	Defensin Tm-AMP-D1.2	3.26499	3.47e-07
CS42-5AL-AA1190530	tr|Q9S9N9|CCR1_ARATH	1.49192e-67	Cinnamoyl-CoA reductase 1	4.8111	2.63e-17
Wheat-newGene-10785	tr|P09802|LEGA_GOSHI	1.21228e-06	Legumin A basic chain (Precursor)	5.08879	4.15e-13
CS42-1BS-AA0155760	tr|P81713|IBB3_WHEAT	4.31361e-27	Bowman-Birk type trypsin inhibitor	3.22975	1.42e-08
CS42-2DL-AA0547970	tr|P92949|FRO2_ARATH	0	Ferric reduction oxidase 2	3.77535	2.7e-31
CS42-6BS-AA1646010	tr|Q5ZAJ0|RBOHB_ORYSJ	0	Respiratory burst oxidase homolog protein B	3.67101	3.86e-12
Wheat-newGene-7161	tr|Q94FM7|C71DK_TOBAC	6.34087e-26	5-epiaristolochene 1,3-dihydroxylase	3.27304	2.61e-11
CS42-6DL-AA1699510	tr|Q42982|4CL2_ORYSJ	0	Probable 4-coumarate--CoA ligase 2	3.30005	2.14e-06
CS42-U-AA2121200	tr|Q84KG5|CCD_CROSA	3.28527e-58	Carotenoid 9,10-cleavage dioxygenase	6.0845	2.94e-17
CS42-5DS-AA1476700	tr|Q84KG5|CCD_CROSA	0	Carotenoid 9,10-cleavage dioxygenase	4.84567	1.96e-13
CS42-5BL-AA1337770	tr|Q84KG5|CCD_CROSA	1.18196e-58	Carotenoid 9,10-cleavage dioxygenase	4.54306	3.93e-33
CS42-2DL-AA0504440	tr|Q3ECY6|SDG41_ARATH	8.9639e-74	Protein SET DOMAIN GROUP 41	4.81984	2.11e-47
CS42-6BL-AA1608680	tr|Q0J6T3|CADH5_ORYSJ	0	Putative cinnamyl alcohol dehydrogenase 5	4.70575	3.99e-12
CS42-7DL-AA1964770	tr|Q6H8D6|COB23_ORYSJ	4.7593e-65	Putative coatomer subunit beta and apos;-3	4.38152	9.83e-12
CS42-7AL-AA1765150	tr|Q6H8D5|COB22_ORYSJ	5.80221e-68	Coatomer subunit beta and apos;-2	3.65587	1.39e-32
CS42-1DL-AA0209960	tr|Q9SND9|Y3028_ARATH	2.33004e-81	Uncharacterized acetyltransferase At3g50280	4.26452	1.59e-21
CS42-1DL-AA0202610	tr|Q9SBQ9|F3PH_PETHY	0	Flavonoid 3&apos;-monooxygenase	3.93452	7.13e-21
CS42-6BL-AA1590260	tr|Q339K6|LAC15_ORYSJ	0	Laccase-15 (Precursor)	3.64312	7.44e-07
CS42-1DL-AA0186900	tr|P93788|REMO_SOLTU	1.00877e-14	Remorin	3.55894	4.2e-09
CS42-5DL-AA1443300	tr|A9ZPJ7|AGCT2_HORVU	5.74505e-132	Agmatine coumaroyltransferase-2 SV=1	3.54956	1.85e-05
CS42-4AL-AA0983840	tr|Q1EC69|SMO12_ARATH	6.50286e-108	Methylsterol monooxygenase 1-2	3.44171	1.09e-100
CS42-6DL-AA1700670	tr|Q8W3M4|Y4744_ARATH	4.17231e-75	Uncharacterized protein At4g06744 (Precursor)	3.40222	8.25e-14
CS42-3B-AA0727340	tr|Q9FR44|PEAM1_ARATH	0	Phosphoethanolamine N-methyltransferase 1	3.36493	5.41e-23
CS42-6DL-AA1713880	tr|Q7XA42|RGA1_SOLBU	1.28424e-101	Putative disease resistance protein RGA1	3.25114	6.19e-08
CS42-2AL-AA0295430	tr|O24645|HCBT1_DIACA	3.2568e-19	Anthranilate N-benzoyltransferase protein 1 GN=HCBT1 OS=Dianthus caryophyllus (Carnation) PE=1 SV=1	3.19421	1.52e-06
CS42-7BL-AA1911840	tr|A8QW51|OMT2_SORBI	2.79417e-139	Probable O-methyltransferase 2	3.19246	2e-06
CS42-4BS-AA1096480	tr|Q1EC69|SMO12_ARATH	5.96499e-109	Methylsterol monooxygenase 1-2	3.17453	2.6e-68
CS42-6BS-AA1650860	tr|Q8LIL0|CUS_ORYSJ	4.52004e-111	Bisdemethoxycurcumin synthase	3.16127	8.33e-12
CS42-1BL-AA0135990	tr|Q7XCA7|EXPB6_ORYSJ	7.9418e-126	Expansin-B6 (Precursor)	3.13388	3.5e-07
CS42-1BS-AA0163750	tr|Q8GSN8|3MAT_DAHPI	2.35906e-34	Malonyl-coenzyme A	3.11761	5.05e-28
CS42-3DL-AA0896680	tr|Q9FR44|PEAM1_ARATH	0	Phosphoethanolamine N-methyltransferase 1	3.09114	9.8e-36
CS42-3AL-AA0666700	tr|Q41001|BCP_PEA	1.71284e-23	Blue copper protein (Precursor)	3.08339	4.74e-15
CS42-1DL-AA0228320	tr|P02876|AGI2_WHEAT	6.39232e-114	Agglutinin isolectin 2 (Precursor)	3.05282	0.000131905
CS42-3B-AA0761150	tr|Q942A8|GL13_ORYSJ	7.83072e-96	Germin-like protein 1-3 (Precursor)	3.05016	6.39e-05
CS42-5AS-AA1266890	tr|Q70DU8|AL3H1_ARATH	0	Aldehyde dehydrogenase family 3 member H1	3.01149	4.89e-11
CS42-1DL-AA0220140	tr|Q03968|LEA3_WHEAT	5.56521e-67	Late embryogenesis abundant protein, group 3	3.00782	2.52e-05
CS42-2BS-AA0475210	tr|Q6ZBZ2|GL814_ORYSJ	3.08382e-122	Germin-like protein 8-14 (Precursor)	3.00356	1.54e-12
CS42-1AL-AA0047290	tr|P10969|AGI3_WHEAT	2.72153e-90	Agglutinin isolectin 3 (Precursor; Fragment)	3.64615	0.000519364
Unknown function
CS42-2AL-AA0291030	tr|P54120|AIG1_ARATH	2.7661e-41	Protein AIG	5.60924	6.86e-21
CS42-5BS-AA1373760	tr|Q9FE91|C3H62_ARATH	7.82343e-10	Zinc finger CCCH domain-containing protein 62	5.60924	6.86e-21
CS42-5DS-AA1481560	tr|Q9FE91|C3H62_ARATH	3.3582e-09	Zinc finger CCCH domain-containing protein 62	5.36042	3.32e-09
Wheat-newGene-6310	tr|Q42842|NLT43_HORVU	1.01721e-06	Non-specific lipid-transfer protein 4.3 (Precursor)	3.1126	5.69e-09
CS42-4AL-AA0986400	tr|Q94C59|PATL4_ARATH	1.37458e-14	Patellin-4	4.70904	1.03e-23
CS42-5BL-AA1286360	tr|Q94C59|PATL4_ARATH	5.94959e-14	Patellin-4	4.05827	0.00278987
CS42-5DL-AA1395360	tr|Q94C59|PATL4_ARATH	2.89626e-13	Patellin-4	3.3527	0.000110227
CS42-7BS-AA1958890	tr|Q5U9T2|LECH_HORVU	6.48371e-29	Horcolin	3.38942	1.62e-08
CS42-7DS-AA2020420	tr|Q5U9T2|LECH_HORVU	1.06752e-28	Horcolin	3.80784	2.92e-05
CS42-7DS-AA2062460	tr|Q02921|NO93_SOYBN	5.21607e-26	Early nodulin-93	3.24952	5.19e-07
CS42-1DS-AA0244690	tr|Q6AWW5|Y5262_ARATH	1.23494e-12	Ankyrin repeat-containing protein At5g02620	3.56448	1.19e-06
CS42-4DS-AA1169560	tr|Q5U9T2|LECH_HORVU	1.18142e-31	Horcolin	3.06361	1.04e-08
Unannotated
CS42-5DL-AA1430620	NA	NA		8.75334	1.66e-32
CS42-5BL-AA1356920	NA	NA		8.28227	6.81e-61
CS42-3AL-AA0617430	NA	NA		8.12583	5.36e-17
CS42-5DL-AA1436290	NA	NA		7.31674	1.22e-95
Wheat-newGene-3464	NA	NA		7.11663	2.49e-18
Wheat-newGene-930	NA	NA		6.9338	1.2e-16
CS42-2AS-AA0371910	NA	NA		7.08044	1.48e-09
Wheat-newGene-2472	NA	NA		6.7607	7.71e-25
Wheat-newGene-18196	NA	NA		6.30584	3.48e-19
Wheat-newGene-2765	NA	NA		6.14139	2.41e-23
CS42-1BS-AA0157880	NA	NA		5.19396	5.32e-27
CS42-5BL-AA1323050	NA	NA		6.32429	2.19e-19
CS42-3AS-AA0681750	NA	NA		6.1618	2.55e-167
Wheat-newGene-1278	NA	NA		4.48705	3.49e-08
CS42-2AL-AA0320610	NA	NA		5.82807	3.74e-06
CS42-3DS-AA0898650	NA	NA		5.57251	3.77e-195
CS42-U-AA2127250	NA	NA		5.51844	1.62e-15
CS42-2AS-AA0337120	NA	NA		5.19883	2.22e-34
CS42-4AL-AA0994230	NA	NA		5.03367	3.92e-29
CS42-3B-AA0719000	NA	NA		5.00305	7.22e-75
CS42-7BS-AA1948320	NA	NA		4.92097	3.18e-33
CS42-5BL-AA1306090	NA	NA		4.95003	1.71e-42
CS42-3DL-AA0837580	NA	NA		4.86994	5.56e-44
Wheat-newGene-10820	NA	NA		4.15688	5.75e-14
CS42-3DL-AA0852250	NA	NA		4.97729	1.37e-12
CS42-7DS-AA2029170	NA	NA		4.80207	2.12e-52
CS42-3DS-AA0905060	NA	NA		4.6716	4.08e-08
CS42-3AL-AA0655890	NA	NA		4.63468	3.97e-17
CS42-4BS-AA1106870	NA	NA		4.34008	4.87e-14
CS42-3B-AA0716390	NA	NA		4.35358	7.24e-28
CS42-7DS-AA2053690	NA	NA		4.47998	1.91e-12
CS42-3DL-AA0875400	NA	NA		4.34344	5.84e-13
CS42-5AL-AA1202990	NA	NA		4.23982	1.22e-29
CS42-7BS-AA1932650	NA	NA		3.91474	2.01e-11
CS42-5BL-AA1349570	NA	NA		4.09976	3.76e-30
CS42-1DL-AA0218540	NA	NA		4.05352	2.62e-112
CS42-7AS-AA1815470	NA	NA		4.0597	5.69e-66
CS42-5AL-AA1219890	NA	NA		3.98144	2.81e-27
CS42-5AL-AA1198250	NA	NA		3.91826	1.24e-27
CS42-6AL-AA1536460	NA	NA		3.81983	1.08e-21
CS42-3DL-AA0866490	NA	NA		3.73268	5.55e-20
CS42-1DL-AA0189140	NA	NA		3.7621	1.46e-31
CS42-5AS-AA1268400	NA	NA		3.65339	1.79e-35
CS42-1DS-AA0243010	NA	NA		3.61217	2.12e-09
CS42-5AL-AA1243950	NA	NA		3.5969	4.68e-29
CS42-4DL-AA1151110	NA	NA		3.46395	1.58e-11
CS42-2DS-AA0597110	NA	NA		3.47013	0.000582069
CS42-1BL-AA0107130	NA	NA		3.58675	2.55e-15
CS42-7DS-AA2049830	NA	NA		3.44307	1.92e-11
CS42-6BS-AA1659250	NA	NA		3.50412	9.2e-08
CS42-4BS-AA1097660	NA	NA		3.413	0.000128302
CS42-7AS-AA1836660	NA	NA		3.40556	1.06e-23
CS42-4DS-AA1158790	NA	NA		3.37735	0.00558903
CS42-2BS-AA0470460	NA	NA		3.20301	3.05e-09
CS42-2AS-AA0335970	NA	NA		3.43687	1.26e-11
CS42-U-AA2096110	NA	NA		3.26444	6.95e-20
CS42-5BL-AA1354280	NA	NA		3.29963	4.11e-13
CS42-4DS-AA1182110	NA	NA		3.25624	1.75e-20
CS42-2DL-AA0546970	NA	NA		3.19095	1.6e-07
CS42-6AL-AA1521330	NA	NA		3.28946	1.98e-10
CS42-5DL-AA1442340	NA	NA		3.23419	4.44e-31
CS42-3AL-AA0657530	NA	NA		3.19472	2.27e-34
CS42-U-AA2147230	NA	NA		3.13671	1.95e-15
CS42-6DS-AA1731230	NA	NA		3.05746	2.39e-09
CS42-1BL-AA0128660	NA	NA		3.13092	1.37e-15
CS42-3AL-AA0658750	NA	NA		3.10269	0.000479792
CS42-2BL-AA0414220	NA	NA		3.02003	1.31e-13
CS42-2AL-AA0293430	NA	NA		3.29577	4e-95
CS42-6DL-AA1712820	NA	NA		3.09911	2.82e-26
CS42-4DS-AA1158770	NA	NA		3.12524	4.67e-09
CS42-2DL-AA0551880	NA	NA		3.08524	1.67e-77
CS42-2BL-AA0387800	NA	NA		3.04542	5.83e-14
CS42-6BL-AA1625580	NA	NA		3.00845	2.2e-13
CS42-4DS-AA1181540	NA	NA		3.01489	1.38e-16
CS42-2AL-AA0282520	NA	NA		3.29032	1e-08
Wheat-newGene-16483	NA	NA		3.06115	2.29e-08
CS42-5DL-AA1425200	NA	NA		3.07027	2.92e-14
