# Supplementary material for: Quantitative Changes in the Transcription of Phytohormone-Related Genes: Some Transcription Factors Are Major Causes of the Wheat Mutant dmc Not Tillering
Source: Int J Mol Sci. 2018 Apr 29;19(5):1324. doi: 10.3390/ijms19051324 (PMC5983577; doi:10.3390/ijms19051324)
Supplement: Supplementary file 1 [file ijms-19-01324-s001.zip › Table S6.xlsx]

## Sheet: Sheet1
Table S6 List of strongly lowly-expressed genes (Log2FC ≦-2) derived from expression profile analysis
Gene ID	Database-ID	E-value	Swiss-Prot annotation	log2FC	FDR
Transcription factor
CS42-2DL-AA0534130	tr|Q93WY4|WRK12_ARATH	1.05807e-56	Probable WRKY transcription factor 12	-4.61941	6.8e-61
CS42-2BS-AA0493510	tr|A1YKT1|TCP18_ARATH	2.09981e-26	Transcription factor TCP18	-4.31637	3.12e-11
CS42-4BS-AA1076210	tr|Q9AT84|TB1_MAIZE	6.77771e-74	Transcription factor TEOSINTE BRANCHED 1	-2.18169	4.68e-06
CS42-5AS-AA1279780	tr|Q9AT84|TB1_MAIZE	5.70502e-26	Transcription factor TEOSINTE BRANCHED 1	-2.08026	1.22e-05
CS42-2BL-AA0397670	tr|Q0DHE3|ZIP9_ORYSJ	2.31918e-96	Zinc transporter 9 (Precursor)	-2.68606	1.41e-18
CS42-2DL-AA0534770	tr|Q6L8G0|ZIP5_ORYSJ	1.42947e-110	Zinc transporter 5 (Precursor)	-2.30363	2.2e-12
CS42-6BL-AA1600940	tr|Q96288|BBX24_ARATH	5.01442e-54	B-box zinc finger protein 24	-2.59024	1.78e-10
CS42-6DL-AA1681470	tr|Q96288|BBX24_ARATH	2.2978e-54	B-box zinc finger protein 24	-2.14207	7e-10
CS42-6DL-AA1702780	tr|Q9FMC2|BZP43_ARATH	3.78198e-09	Basic leucine zipper 43	-3.98711	2.41e-19
CS42-7BL-AA1900570	tr|Q9FDW1|MYB44_ARATH	1.17786e-44	Transcription factor MYB44	-2.63526	4.6e-07
CS42-4DL-AA1138930	tr|Q6EUG4|HFC2A_ORYSJ	5.19544e-72	Heat stress transcription factor C-2a	-2.64024	2.1e-05
CS42-3DL-AA0851680	tr|O82743|AGL19_ARATH	1.01339e-30	Agamous-like MADS-box protein AGL19	-2.6163	1.4e-06
CS42-3AL-AA0637970	tr|O82743|AGL19_ARATH	6.14619e-29	Agamous-like MADS-box protein AGL19	-2.39672	4.19e-17
CS42-1DL-AA0189260	tr|A2Z9Q7|MAD56_ORYSI	3.56677e-98	MADS-box transcription factor 56	-2.31455	1.34e-07
CS42-4BS-AA1104640	tr|O65685|BLH6_ARATH	5.17487e-36	BEL1-like homeodomain protein 6	-2.18641	5.32e-13
CS42-5DL-AA1443270	tr|Q8GY42|NAC25_ARATH	6.04941e-28	NAC transcription factor 25	-2.06153	7.58e-07
CS42-3DS-AA0899730	tr|F4K5X6|RVE2_ARATH	1.97611e-35	Protein REVEILLE 2	-2.12716	2.32e-29
CS42-2BL-AA0387370	tr|B3H5A8|RVE7_ARATH	6.01437e-34	Protein REVEILLE 7	-2.39909	0.000652359
CS42-2DL-AA0544600	tr|B3H5A8|RVE7_ARATH	1.34517e-33	Protein REVEILLE 7	-2.19488	0.000143486
CS42-5AL-AA1225120	tr|Q9SD40|SRS1_ARATH	2.16535e-39	Protein SHI RELATED SEQUENCE 1	-2.15668	8.82e-14
CS42-U-AA2096450	tr|Q9SD40|SRS1_ARATH	5.86792e-41	Protein SHI RELATED SEQUENCE 1	-2.09888	1.43e-07
CS42-6BL-AA1619740	tr|F4JVB8|RADL1_ARATH	1.47134e-21	Protein RADIALIS-like 1	-2.19395	7.8e-11
CS42-7AS-AA1848630	tr|Q1A173|RADL6_ARATH	1.23387e-19	Protein RADIALIS-like 6	-2.45542	1.42e-14
CS42-U-AA2116410	tr|Q84JK2|FD_ARATH	8.76361e-09	Protein FD	-2.31703	1.49e-12
CS42-3DL-AA0858590	tr|Q6AV22|Y3196_ORYSJ	6.2224e-74	B3 domain-containing protein Os03g0619600	-2.19821	1.26e-06
CS42-1AS-AA0073600	tr|Q9FP29|KNOS1_ORYSJ	2.56762e-121	Homeobox protein knotted-1-like 1	-2.08309	1.56e-07
Signal transduction mechanisms
CS42-3DL-AA0868130	tr|O24650|PROF2_PHLPR	2.50701e-78	Profilin-2	-5.31447	4.87e-09
CS42-1BLAA0128440	tr|Q9FL41|WTR38_ARATH	5.43826e-164	WAT1-related protein At5g07050	-5.44856	6.69e-16
CS42-7DS-AA2035940	tr|Q9LPF1|WTR8_ARATH	5.61265e-121	WAT1-related protein At1g44800	-2.23865	9.63e-29
CS42-U-AA2096350	tr|Q9LPF1|WTR8_ARATH	6.80646e-121	WAT1-related protein At1g44800	-2.23053	2.58e-22
CS42-5BL-AA1342560	tr|Q6ERE5|VIT12_ORYSJ	5.03164e-143	Vacuolar iron transporter 1.2	-4.14438	1.35e-33
CS42-5AL-AA1191460	tr|Q6ERE5|VIT12_ORYSJ	2.52843e-143	Vacuolar iron transporter 1.2	-2.96515	3.4e-24
CS42-5DL-AA1414720	tr|Q6ERE5|VIT12_ORYSJ	1.54659e-143	Vacuolar iron transporter 1.2	-2.60974	1.08e-21
CS42-2BL-AA0381260	tr|Q7XTL7|VITH5_ORYSJ	6.70455e-62	Vacuolar iron transporter homolog 5	-2.09777	3.09e-14
CS42-6DL-AA1710400	tr|F4KGY6|RVE1_ARATH	2.9232e-35	Protein REVEILLE 1	-3.5559	2.41e-14
CS42-6AL-AA1510490	tr|F4KGY6|RVE1_ARATH	1.6635e-34	Protein REVEILLE 1	-3.16636	7.27e-08
CS42-6BL-AA1613180	tr|F4KGY6|RVE1_ARATH	4.87263e-35	Protein REVEILLE 1	-3.06315	7.83e-10
CS42-5DS-AA1483810	tr|Q2QP86|GRC15_ORYSJ	6.97711e-54	Glutaredoxin-C15	-3.22749	2.42e-10
CS42-U-AA2106340	tr|Q2QP86|GRC15_ORYSJ	5.40102e-55	Glutaredoxin-C15	-3.0264	7.76e-12
CS42-5BS-AA1376660	tr|Q0IMV4|GRC14_ORYSJ	7.0628e-51	Putative glutaredoxin-C14	-2.71532	2.43e-07
CS42-5DS-AA1486350	tr|Q0IMV4|GRC14_ORYSJ	5.46113e-65	Putative glutaredoxin-C14	-2.50067	4.91e-07
CS42-2DL-AA0528270	tr|B9FDB8|ALN_ORYSJ	0	Probable allantoinase	-3.38036	1.21e-08
CS42-6BL-AA1617880	tr|Q6K9G1|AMT12_ORYSJ	0	Ammonium transporter 1 member 2	-3.4666	2.48e-47
CS42-6AL-AA1533160	tr|Q6K9G1|AMT12_ORYSJ	0	Ammonium transporter 1 member 2	-3.13973	1.74e-21
CS42-6DL-AA1700270	tr|Q6K9G1|AMT12_ORYSJ	0	Ammonium transporter 1 member 2	-2.61305	1.87e-29
CS42-5DL-AA1415760	tr|Q9FF18|C7351_ARATH	0	Cytokinin hydroxylase	-2.75156	6.28e-17
CS42-5BL-AA1287470	tr|Q9FF18|C7351_ARATH	0	Cytokinin hydroxylase	-2.26461	2.73e-08
CS42-5AL-AA1220440	tr|Q9FF18|C7351_ARATH	0	Cytokinin hydroxylase	-2.223	6.2e-12
CS42-7DL-AA1998680	tr|P33082|AXX15_SOYBN	4.64745e-08	Auxin-induced protein X15	-2.68746	1.87e-13
CS42-2BL-AA0424920	tr|Q9SIT6|AB5G_ARATH	1.40583e-164	ABC transporter G family member 5	-2.09625	3.81e-35
CS42-2DL-AA0526230	tr|Q9SIT6|AB5G_ARATH	1.85974e-173	ABC transporter G family member 5	-2.0168	6.22e-27
CS42-5AL-AA1216540	tr|Q0J3Y6|DRE1I_ORYSJ	4.72816e-33	Dehydration-responsive element-binding protein 1I	-2.33611	2.72e-07
CS42-5BL-AA1286110	tr|A2Z389|DRE1A_ORYSI	1.05938e-35	Dehydration-responsive element-binding protein 1A	-2.29326	0.00777169
CS42-5AL-AA1191750	tr|A2Z389|DRE1A_ORYSI	2.54944e-35	Dehydration-responsive element-binding protein 1A	-2.09817	0.00102674
CS42-5AL-AA1226930	tr|Q3T5N4|DRE1B_ORYSJ	2.86407e-41	Dehydration-responsive element-binding protein 1B	-2.05353	1.5e-09
CS42-3B-AA0773630	tr|Q9LMN7|WAK5_ARATH	7.72735e-125	Wall-associated receptor kinase 5 (Precursor)	-2.1423	2.47e-14
CS42-3B-AA0811070	tr|Q8RZB5|CML10_ORYSJ	2.27968e-77	Probable calcium-binding protein CML10	-2.18306	5.26e-11
CS42-4AL-AA0983440	tr|Q9M175|PTR39_ARATH	4.33427e-140	Protein NRT1/ PTR FAMILY 2.3	-2.26853	3.02e-06
CS42-2DS-AA0604790	tr|P0DKH0|NRT22_ORYSJ	0	High-affinity nitrate transporter 2.2	-2.37781	1.17e-07
CS42-7BL-AA1889670	tr|O64815|HLS1L_ARATH	5.71166e-93	Probable N-acetyltransferase HLS1-like	-2.14501	8e-13
CS42-2DS-AA0573430	tr|Q9LKW9|NHX7_ARATH	0	Sodium/hydrogen exchanger 7	-2.17629	2.69e-05
CS42-5AL-AA1201540	tr|Q9AR14|PIP15_MAIZE	6.02887e-96	Aquaporin PIP1-5	-2.21853	0.00559494
CS42-5BL-AA1349930	tr|Q8LQJ8|FTSH5_ORYSJ	0	ATP-dependent zinc metalloprotease FTSH 5, mitochondrial (Precursor)	-6.17893	8.06e-36
CS42-5BL-AA1349940	tr|Q8LQJ9|FTSH4_ORYSJ	1.08057e-179	ATP-dependent zinc metalloprotease FTSH 4, mitochondrial (Precursor)	-3.73509	1.05e-27
CS42-2AL-AA0281350	tr|Q9FJR1|PER65_ARATH	1.35233e-92	Peroxidase 65 (Precursor)	-2.9691	0.000802326
CS42-6BL-AA1581570	tr|Q9SFE4|ERF12_ARATH	2.76119e-25	Ethylene-responsive transcription factor ERF012	-2.85015	1.67e-12
CS42-6AL-AA1523690	tr|Q9SFE4|ERF12_ARATH	2.81617e-25	Ethylene-responsive transcription factor ERF012	-2.50577	5.83e-08
CS42-4DL-AA1122110	tr|Q9FFX4|KNU_ARATH	2.27607e-08	Zinc finger protein KNUCKLES	-2.62091	1.15e-06
CS42-2AS-AA0330750	tr|A3BI11|ZIP8_ORYSJ	4.42656e-157	Zinc transporter 8 (Precursor)	-2.09652	6.66e-06
CS42-4AL-AA0992980	tr|Q9FNZ2|C3H48_ARATH	8.77356e-74	Zinc finger CCCH domain-containing protein 48	-2.22995	3.02e-06
Wheat-newGene-14830	tr|Q9LJB7|BBX32_ARATH	2.35646e-10	B-box zinc finger protein 32	-2.22947	3.85e-15
CS42-6BS-AA1649090	tr|Q9LJB7|BBX32_ARATH	3.78131e-09	B-box zinc finger protein 32	-2.25347	5.98e-05
CS42-7DS-AA2019260	tr|O64645|SOC1_ARATH	1.79132e-24	MADS-box protein SOC1	-2.48036	9.41e-14
Photosynthesis
CS42-1BS-AA0175910	tr|Q8H112|PGL1A_ARATH	2.05797e-11	PGR5-like protein 1A, chloroplastic (Precursor)	-7.58057	4.24e-17
CS42-3DS-AA0926990	tr|Q8LBP4|ALB3_ARATH	0	Inner membrane protein ALBINO3, chloroplastic (Precursor)	-3.92455	1.84e-56
CS42-5BL-AA1351240	tr|P29036|FRI1_MAIZE	3.26937e-116	Ferritin-1, chloroplastic (Precursor)	-2.69107	2.13e-22
CS42-5DL-AA1422730	tr|P29036|FRI1_MAIZE	9.88002e-127	Ferritin-1, chloroplastic (Precursor)	-2.61878	5.2e-21
CS42-5AL-AA1248960	tr|P29036|FRI1_MAIZE	1.34786e-114	Ferritin-1, chloroplastic (Precursor)	-2.22791	1.91e-27
CS42-7AL-AA1758330	tr|Q6ET36|CPS1_ORYSJ	0	Ent-copalyl diphosphate synthase 1, chloroplastic (Precursor)	-2.49269	2.49e-18
CS42-2BL-AA0420860	tr|Q9SQZ0|CAAT7_ARATH	2.83273e-175	Cationic amino acid transporter 7, chloroplastic (Precursor)	-2.38714	1.19e-06
CS42-2DS-AA0585200	tr|B6U151|GATA_MAIZE	4.43133e-18	Glutamyl-tRNA(Gln) amidotransferase subunit A, chloroplastic/mitochondrial	-2.24083	6.32e-24
CS42-1BL-AA0126400	tr|O22261|NDT1_ARATH	2.1834e-128	Nicotinamide adenine dinucleotide transporter 1, chloroplastic	-2.12599	1.25e-14
CS42-3AL-AA0620010	tr|Q94ID3|IPT1_ARATH	5.83529e-72	Adenylate isopentenyltransferase 1, chloroplastic (Precursor)	-2.08152	8.87e-07
Carbohydrate metabolism
CS42-U-AA2143290	tr|Q94AJ5|PGLR5_ARATH	2.43962e-101	Probable polygalacturonase At1g80170 (Precursor)	-6.23729	3.36e-42
Wheat-newGene-12163	tr|O04249|STP7_ARATH	0	Sugar transport protein 7	-5.12199	5.81e-21
Wheat-newGene-8502	tr|O04249|STP7_ARATH	0	Sugar transport protein 7	-3.74956	1.04e-07
CS42-1BL-AA0093530	tr|Q949Z1|PGLR4_ARATH	1.57531e-157	Polygalacturonase At1g48100 (Precursor)	-2.84303	1.22e-18
CS42-1BS-AA0159600	tr|Q0DJY3|SWT3A_ORYSJ	1.31238e-119	Bidirectional sugar transporter SWEET3a	-2.48059	1.51e-06
CS42-4BL-AA1040930	tr|Q9SLZ0|PCKA_MAIZE	0	Phosphoenolpyruvate carboxykinase	-2.02746	8.96e-37
Amino acid metabolism
CS42-U-AA2136990	tr|P92934|AAP6_ARATH	2.96357e-147	Amino acid permease 6	-3.09634	1.5e-80
CS42-U-AA2089270	tr|P92934|AAP6_ARATH	1.3587e-76	Amino acid permease 6	-2.63903	1.38e-42
CS42-5AS-AA1280690	tr|P92934|AAP6_ARATH	5.61758e-76	Amino acid permease 6	-2.9622	1.77e-54
CS42-1DL-AA0201110	tr|Q38967|AAP2_ARATH	0	Amino acid permease 2	-2.42299	1.51e-54
CS42-1AL-AA0042630	tr|Q39134|AAP3_ARATH	0	Amino acid permease 3	-2.27665	2.29e-46
CS42-7BL-AA1884890	tr|Q1PF50|EDA2_ARATH	8.23632e-19	Probable serine protease EDA2 (Precursor)	-2.60471	8.16e-26
CS42-7AL-AA1771860	tr|Q1PF50|EDA2_ARATH	1.29794e-18	Probable serine protease EDA2 (Precursor)	-2.46055	4.47e-10
CS42-4AL-AA0967830	tr|C0LGW6|ERL1_ARATH	0	LRR receptor-like serine/threonine-protein kinase ERL1	-2.3055	1.05e-12
Wheat-newGene-8262	tr|Q6XAT2|ERL2_ARATH	5.63568e-99	LRR receptor-like serine/threonine-protein kinase ERL2 (Precursor)	-2.59237	8.23e-16
CS42-4AL-AA1000160	tr|P48489|PP1_ORYSJ	4.42333e-173	Serine/threonine-protein phosphatase PP1	-2.23639	1.37e-14
CS42-2BL-AA0378360	tr|Q8GXG1|ASPGB_ARATH	0	Isoaspartyl peptidase/L-asparaginase 2 subunit beta (Precursor)	-2.28864	1.2e-12
CS42-2AL-AA0281040	tr|Q8GXG1|ASPGB_ARATH	9.75921e-180	Isoaspartyl peptidase/L-asparaginase 2 subunit beta (Precursor)	-2.18865	5.09e-07
CS42-4DL-AA1133210	tr|P14654|GLN12_ORYSJ	0	Glutamine synthetase cytosolic isozyme 1-2	-2.40249	3.87e-46
CS42-4AS-AA1023060	tr|P14654|GLN12_ORYSJ	0	Glutamine synthetase cytosolic isozyme 1-2	-2.019	6.44e-20
CS42-4BL-AA1051690	tr|P14654|GLN12_ORYSJ	0	Glutamine synthetase cytosolic isozyme 1-2	-2.25503	1.71e-16
CS42-4DL-AA1149720	tr|Q42521|DCE1_ARATH	0	Glutamate decarboxylase 1	-2.25056	1.04e-16
CS42-6DL-AA1703600	tr|Q9ZVN4|Y1500_ARATH	3.34927e-81	Probable tyrosine-protein phosphatase At1g05000	-2.07046	7.05e-07
Other metabolism
CS42-U-AA2143280	tr|Q9LDD1|BRG3_ARATH	2.12747e-21	Probable BOI-related E3 ubiquitin-protein ligase 3	-4.24472	2.31e-22
CS42-3DL-AA0877560	tr|Q9SLC3|ATL41_ARATH	2.5851e-27	E3 ubiquitin-protein ligase ATL4	-2.23757	0.00231137
CS42-2DS-AA0566860	tr|Q6YTF5|C76M5_ORYSJ	0	Cytochrome P450 76M5	-2.48456	3.32e-06
CS42-7AL-AA1753540	tr|Q42798|C93A1_SOYBN	5.67767e-119	3,9-dihydroxypterocarpan 6A-monooxygenase	-2.73439	6.05e-16
CS42-7BL-AA1856310	tr|Q42798|C93A1_SOYBN	6.63439e-112	3,9-dihydroxypterocarpan 6A-monooxygenase	-2.3227	8.51e-08
CS42-6AL-AA1519000	tr|Q42563|APT2_ARATH	1.0968e-89	Adenine phosphoribosyltransferase 2	-2.06283	4.6e-18
CS42-U-AA2070760	tr|O04019|PS6AB_ARATH	4.7002e-09	26S protease regulatory subunit 6A homolog B	-2.29436	6.84e-19
CS42-5AL-AA1252740	tr|Q9SEI4|PRS6B_ARATH	8.4592e-09	26S protease regulatory subunit 6B homolog	-2.2496	1.41e-31
Wheat-newGene-17262	tr|Q8RY59|RCD1_ARATH	8.42434e-09	Inactive poly [ADP-ribose] polymerase RCD1	-2.10206	1.73e-08
CS42-2DS-AA0603970	tr|P27061|PPA1_SOLLC	2.84482e-40	Acid phosphatase 1 (Precursor)	-2.52332	4.08e-10
CS42-2BS-AA0469700	tr|P27061|PPA1_SOLLC	2.09325e-23	Acid phosphatase 1 (Precursor)	-2.0729	2.07e-16
CS42-5BL-AA1347810	tr|Q766C3|NEP1_NEPGR	6.63216e-83	Aspartic proteinase nepenthesin-1 (Precursor)	-2.42773	2.01e-11
CS42-6BL-AA1581330	tr|Q9M548|DRM2_ARATH	2.95827e-164	DNA (cytosine-5)-methyltransferase DRM2	-2.64685	1.3e-07
General function
CS42-U-AA2080400	tr|P27807|H2B1_WHEAT	1.79384e-63	Histone H2B.1	-11.9169	1.04e-90
CS42-6DL-AA1701370	tr|Q9LXT9|CALS3_ARATH	0	Callose synthase 3	-3.3267	1.23e-41
CS42-4AL-AA0984300	tr|P15590|GLB1_MAIZE	1.20203e-138	Globulin-1 S allele (Precursor)	-2.92738	1.45e-10
CS42-7AL-AA1764920	tr|Q0D9V6|STAR1_ORYSJ	6.69682e-80	Protein STAR1	-2.20653	1.86e-05
CS42-7AL-AA1773920	tr|Q3MKY2|AAE_RAUSE	1.95734e-92	Acetylajmalan esterase	-2.28513	3.33e-18
CS42-1BL-AA0101440	tr|P29835|GL19_ORYSJ	5.46261e-19	19 kDa globulin (Precursor)	-2.19954	4.81e-06
CS42-4DL-AA1115020	tr|P53392|SUT2_STYHA	0	High affinity sulfate transporter 2	-2.14014	2.25e-11
CS42-5BL-AA1298650	tr|Q94CK4|ANXD8_ARATH	8.17746e-29	Annexin D8	-2.12102	2.35e-09
CS42-5AS-AA1265150	tr|Q9M310|FBK77_ARATH	1.15229e-07	F-box/kelch-repeat protein At3g61590	-6.57126	1.07e-60
CS42-4DL-AA1123760	tr|Q9LEX0|P2A13_ARATH	1.4292e-106	F-box protein PP2-A13	-2.11218	8.19e-08
CS42-2BS-AA0473190	tr|Q40577|5EAS_TOBAC	1.24772e-14	5-epi-aristolochene synthase	-4.17524	1.17e-12
CS42-6DS-AA1743030	tr|Q40062|IDS3_HORVU	3.61974e-124	2'-deoxymugineic-acid 2'-dioxygenase	-4.08405	6.3e-18
CS42-2DL-AA0526040	tr|Q75RY2|PAIR1_ORYSJ	5.50406e-74	Protein PAIR1	-4.0473	2.21e-18
CS42-4AL-AA0995200	tr|Q9XH43|CET2_TOBAC	3.18937e-92	CEN-like protein 2	-3.13544	2.51e-12
CS42-6AL-AA1523640	tr|O24575|DCAM_MAIZE	0	S-adenosylmethionine decarboxylase beta chain (Precursor)	-2.65559	7.52e-12
CS42-6BL-AA1588720	tr|O24575|DCAM_MAIZE	0	S-adenosylmethionine decarboxylase beta chain (Precursor)	-2.5744	4.01e-14
CS42-2BL-AA0394050	tr|Q7FAT5|CCP21_ORYSJ	4.56687e-74	Cyclin-P2-1	-2.37508	8.65e-08
Wheat-newGene-16586	tr|A3B0Y1|MT3B_ORYSJ	1.89758e-11	Metallothionein-like protein 3B	-2.14233	0.00243166
CS42-2AL-AA0279840	tr|Q94B59|PP372_ARATH	1.09383e-119	Pentatricopeptide repeat-containing protein At5g09450, mitochondrial (Precursor)	-2.84818	1.31e-40
CS42-4DL-AA1147220	tr|Q9SYD6|MATE1_ARATH	1.42072e-177	MATE efflux family protein 1	-2.34553	1.36e-28
CS42-5AL-AA1200810	tr|Q9LNQ1|TI231_ARATH	8.74092e-47	Mitochondrial import inner membrane translocase subunit TIM23-1	-2.14695	8.06e-07
CS42-1DL-AA0226240	tr|F4HQX1|JAL3_ARATH	5.02622e-126	Jacalin-related lectin 3	-2.0979	3.43e-35
CS42-6AL-AA1513830	tr|Q84L14|NCBP2_ORYSJ	6.51909e-119	Nuclear cap-binding protein subunit 2	-4.42498	8.45e-70
CS42-5BS-AA1375350	tr|Q9ZPV5|NOC2L_ARATH	3.6128e-100	Nucleolar complex protein 2 homolog	-3.47965	7.74e-69
CS42-5BL-AA1336840	tr|Q7Y001|AGO12_ORYSJ	0	Protein argonaute 12	-2.88765	7.39e-08
CS42-2AS-AA0372960	tr|Q8LGG8|USPAL_ARATH	1.81854e-11	Universal stress protein A-like protein	-2.79463	7.52e-20
CS42-7DL-AA2009150	tr|P10969|AGI3_WHEAT	5.58235e-62	Agglutinin isolectin 3 (Precursor; Fragment)	-3.82762	0.000195279
CS42-5DL-AA1412970	tr|Q84V39|ALL10_OLEEU	6.59839e-23	Major pollen allergen Ole e 10 (Precursor)	-2.12905	1.05e-11
Wheat-newGene-16335	tr|P40621|HMGL_WHEAT	2.65367e-12	HMG1/2-like protein	-2.07385	1.77e-15
Unknown function
CS42-6DS-AA1744760	tr|Q76C99|RF1_ORYSI	1.06329e-117	Protein Rf1, mitochondrial (Precursor)	-9.10529	1.02e-225
CS42-7DL-AA1995100	tr|Q9FIG6|DIR1_ARATH	2.58831e-06	Dirigent protein 1 (Precursor)	-4.4176	5.53e-12
CS42-5AL-AA1239640	tr|P37707|B2_DAUCA	2.02987e-22	B2 protein	-2.4646	8.18e-08
CS42-5BL-AA1359830	tr|P37707|B2_DAUCA	3.46874e-22	B2 protein	-2.13514	6.69e-09
CS42-5DL-AA1403210	tr|Q9FZ70|FDL1_ARATH	5.67727e-24	F-box/FBD/LRR-repeat protein At1g13570	-3.33501	9.49e-15
CS42-6BL-AA1599200	tr|Q9ZPE7|EXO_ARATH	3.01266e-41	Protein EXORDIUM (Precursor)	-3.01849	7.37e-15
CS42-5AS-AA1269480	tr|Q0V865|FAFL_ARATH	4.65356e-10	Protein FAF-like, chloroplastic (Precursor)	-2.3054	1.22e-11
CS42-6DS-AA1738920	tr|F4IPI4|STR17_ARATH	1.90367e-23	Rhodanese-like domain-containing protein 17	-2.53532	1.88e-17
CS42-7AS-AA1814260	tr|O80653|SKIP_ARATH	2.7415e-07	SNW/SKI-interacting protein	-2.95623	1.35e-09
CS42-5BL-AA1362440	tr|Q9FN37|PSKR2_ARATH	6.32433e-13	Phytosulfokine receptor 2 (Precursor)	-2.02997	1.31e-08
Unannotated
Wheat-newGene-2528	NA	NA		-6.80951	8.57e-16
Wheat-newGene-12005	NA	NA		-5.28981	1.08e-99
CS42-5DL-AA1462270	NA	NA		-3.8423	2.6e-17
CS42-5AL-AA1199380	NA	NA		-3.73534	6.62e-24
Wheat-newGene-2198	NA	NA		-4.43928	3.76e-23
CS42-5BS-AA1382930	NA	NA		-3.58195	7.23e-10
CS42-2AS-AA0370470	NA	NA		-3.59921	2.1e-14
CS42-2BL-AA0383300	NA	NA		-3.04439	7.68e-08
CS42-7AL-AA1771020	NA	NA		-2.95062	2.89e-07
CS42-5BS-AA1385780	NA	NA		-2.74376	9.01e-08
CS42-4BL-AA1062630	NA	NA		-2.79031	1.41e-11
CS42-7DS-AA2060000	NA	NA		-2.78837	6.87e-06
CS42-6AL-AA1519540	NA	NA		-2.76516	0.000255628
Wheat-newGene-537	NA	NA		-2.59666	0.000281939
CS42-7AL-AA1789220	NA	NA		-2.64006	8.55e-05
CS42-2AL-AA0311120	NA	NA		-2.49533	1.89e-26
CS42-7AS-AA1841930	NA	NA		-2.49049	8.51e-05
CS42-U-AA2111050	NA	NA		-2.43792	1.6e-09
CS42-3DL-AA0879020	NA	NA		-2.37904	8.36e-06
Wheat-newGene-8354	NA	NA		-2.35004	1.35e-07
CS42-7AS-AA1852410	NA	NA		-2.33662	4.61e-07
CS42-1AL-AA0025520	NA	NA		-2.28884	1.11e-18
CS42-4BS-AA1101750	NA	NA		-2.10564	5.34e-06
CS42-2DS-AA0599500	NA	NA		-2.08696	2.74e-05
CS42-5DS-AA1482560	NA	NA		-2.04995	3.78e-05
CS42-2AL-AA0286780	NA	NA		-5.2265	1.35e-09
CS42-2DL-AA0561580	NA	NA		-2.57996	0.00162714
CS42-5DL-AA1433360	NA	NA		-2.5022	9.03e-08
CS42-2AL-AA0272130	NA	NA		-2.51121	2.21e-13
CS42-1BS-AA0170760	NA	NA		-2.38013	1.58e-07
CS42-1BL-AA0148240	NA	NA		-2.37534	2.27e-08
CS42-1BL-AA0105010	NA	NA		-2.32499	1.17e-12
CS42-1BL-AA0103310	NA	NA		-2.28341	8.51e-12
CS42-7BL-AA1891990	NA	NA		-2.06853	0.000182057
CS42-U-AA2146300	NA	NA		-2.62239	1.26e-13
CS42-2AS-AA0333550	NA	NA		-2.49009	3.88e-08
CS42-2DS-AA0587800	NA	NA		-2.27589	1.51e-10
CS42-2AS-AA0370780	NA	NA		-2.15819	1.37e-06
CS42-2BS-AA0495720	NA	NA		-3.08152	1.37e-09
CS42-7DL-AA1985610	NA	NA		-2.25892	3.67e-06
CS42-1BL-AA0090770	NA	NA		-2.60282	3.15e-07
CS42-2AL-AA0320240	NA	NA		-2.68397	3.79e-48
CS42-3AL-AA0647020	NA	NA		-2.04702	1.33e-09
CS42-3AS-AA0672360	NA	NA		-2.03493	5.38e-05
CS42-1AL-AA0014970	NA	NA		-2.34202	7.88e-18
CS42-7DS-AA2014050	NA	NA		-2.0343	0.00511921
