# Supplementary material for: Quantitative Changes in the Transcription of Phytohormone-Related Genes: Some Transcription Factors Are Major Causes of the Wheat Mutant dmc Not Tillering
Source: Int J Mol Sci. 2018 Apr 29;19(5):1324. doi: 10.3390/ijms19051324 (PMC5983577; doi:10.3390/ijms19051324)
Supplement: Supplementary file 1 [file ijms-19-01324-s001.zip › Table S7.xlsx]

## Sheet: Sheet1
Table S6 The information of the enriched KEGGs in DEGs
Pathway	ko-ID	DEGs	Proportion of DEGs	Genes	Proportion of genes	DEG-all	Gene-all	Expression in mutant dmc	P-value
Glycolysis / Gluconeogenesis	ko00010	31	0.031665	453	0.0262183	979	17278	up	0.159471
Citrate cycle (TCA cycle)	ko00020	11	0.011236	171	0.00989698	979	17278	up	0.376715
Pentose phosphate pathway	ko00030	16	0.0163432	182	0.0105336	979	17278	up	0.0540464
Pentose and glucuronate interconversions	ko00040	19	0.0194076	179	0.01036	979	17278	up	0.00629136
Fructose and mannose metabolism	ko00051	28	0.0286006	220	0.012733	979	17278	up	5.12728e-05
Galactose metabolism	ko00052	40	0.040858	320	0.0185207	979	17278	up	2.17856e-06
Ascorbate and aldarate metabolism	ko00053	18	0.0183861	127	0.00735039	979	17278	up	0.000289652
Fatty acid biosynthesis	ko00061	13	0.0132789	166	0.00960759	979	17278	up	0.148373
Fatty acid elongation	ko00062	30	0.0306435	215	0.0124436	979	17278	up	4.50743e-06
Fatty acid degradation	ko00071	20	0.020429	148	0.00856581	979	17278	up	0.000262404
Synthesis and degradation of ketone bodies	ko00072	7	0.00715015	22	0.0012733	979	17278	up	0.000147566
Cutin, suberine and wax biosynthesis	ko00073	14	0.0143003	117	0.00677162	979	17278	up	0.00639332
Steroid biosynthesis	ko00100	15	0.0153218	166	0.00960759	979	17278	up	0.0499971
Ubiquinone and other terpenoid-quinone biosynthesis	ko00130	16	0.0163432	132	0.00763977	979	17278	up	0.00325761
Oxidative phosphorylation	ko00190	22	0.0224719	383	0.0221669	979	17278	up	0.505295
Photosynthesis	ko00195	66	0.0674157	180	0.0104179	979	17278	up	0
Photosynthesis - antenna proteins	ko00196	61	0.0623085	89	0.00515106	979	17278	up	3.4676e-55
Purine metabolism	ko00230	14	0.0143003	572	0.0331057	979	17278	down	0.999946
Pyrimidine metabolism	ko00240	9	0.00919305	468	0.0270865	979	17278	up	0.999986
Alanine, aspartate and glutamate metabolism	ko00250	21	0.0214505	188	0.0108809	979	17278	up	0.002295
Glycine, serine and threonine metabolism	ko00260	15	0.0153218	217	0.0125593	979	17278	up	0.249485
Cysteine and methionine metabolism	ko00270	21	0.0214505	317	0.018347	979	17278	up	0.259851
Valine, leucine and isoleucine degradation	ko00280	15	0.0153218	120	0.00694525	979	17278	up	0.0032098
Valine, leucine and isoleucine biosynthesis	ko00290	3	0.00306435	57	0.00329899	979	17278	up	0.634083
Lysine biosynthesis	ko00300	2	0.0020429	51	0.00295173	979	17278	up	0.792986
Lysine degradation	ko00310	9	0.00919305	139	0.00804491	979	17278	up	0.389488
Arginine and proline metabolism	ko00330	27	0.0275792	260	0.015048	979	17278	up	0.00176873
Histidine metabolism	ko00340	5	0.00510725	62	0.00358838	979	17278	up	0.27404
Tyrosine metabolism	ko00350	12	0.0122574	172	0.00995486	979	17278	up	0.26984
Phenylalanine metabolism	ko00360	64	0.0653728	736	0.0425975	979	17278	up	0.000415132
Tryptophan metabolism	ko00380	7	0.00715015	122	0.007061	979	17278	up	0.541703
Phenylalanine, tyrosine and tryptophan biosynthesis	ko00400	11	0.011236	153	0.00885519	979	17278	up	0.250376
Benzoxazinoid biosynthesis	ko00402	3	0.00306435	20	0.00115754	979	17278	up	0.100882
beta-Alanine metabolism	ko00410	14	0.0143003	131	0.0075819	979	17278	up	0.016493
Taurine and hypotaurine metabolism	ko00430	6	0.0061287	46	0.00266235	979	17278	down	0.0441534
Selenocompound metabolism	ko00450	2	0.0020429	80	0.00463017	979	17278	up	0.945778
Cyanoamino acid metabolism	ko00460	26	0.0265577	265	0.0153374	979	17278	up	0.00459333
Glutathione metabolism	ko00480	40	0.040858	449	0.0259868	979	17278	up	0.00313031
Starch and sucrose metabolism	ko00500	64	0.0653728	763	0.0441602	979	17278	up	0.00105231
N-Glycan biosynthesis	ko00510	1	0.00102145	147	0.00850793	979	17278	up	0.999818
Other glycan degradation	ko00511	2	0.0020429	77	0.00445653	979	17278	up	0.937373
Amino sugar and nucleotide sugar metabolism	ko00520	39	0.0398366	433	0.0250608	979	17278	up	0.00289903
Glycosaminoglycan degradation	ko00531	1	0.00102145	47	0.00272022	979	17278	up	0.93577
Glycerolipid metabolism	ko00561	34	0.0347293	213	0.0123278	979	17278	up	4.0485e-08
Inositol phosphate metabolism	ko00562	15	0.0153218	186	0.0107651	979	17278	up	0.10697
Glycerophospholipid metabolism	ko00564	39	0.0398366	337	0.0195046	979	17278	up	1.81868e-05
Ether lipid metabolism	ko00565	8	0.0081716	100	0.00578771	979	17278	up	0.20584
Arachidonic acid metabolism	ko00590	4	0.0040858	43	0.00248871	979	17278	up	0.225176
Linoleic acid metabolism	ko00591	11	0.011236	60	0.00347262	979	17278	up	0.000484893
alpha-Linolenic acid metabolism	ko00592	16	0.0163432	207	0.0119806	979	17278	up	0.128826
Sphingolipid metabolism	ko00600	4	0.0040858	121	0.00700313	979	17278	up	0.917382
Glycosphingolipid biosynthesis - globo series	ko00603	2	0.0020429	38	0.00219933	979	17278	up	0.642572
Glycosphingolipid biosynthesis - ganglio series	ko00604	1	0.00102145	18	0.00104179	979	17278	up	0.650229
Pyruvate metabolism	ko00620	23	0.0234934	280	0.0162056	979	17278	up	0.0475891
Glyoxylate and dicarboxylate metabolism	ko00630	41	0.0418795	196	0.0113439	979	17278	up	0
Propanoate metabolism	ko00640	2	0.0020429	77	0.00445653	979	17278	up	0.937373
Butanoate metabolism	ko00650	13	0.0132789	70	0.00405139	979	17278	up	0.000133561
Carbon fixation in photosynthetic organisms	ko00710	54	0.0551583	264	0.0152795	979	17278	up	2.10465e-12
Thiamine metabolism	ko00730	2	0.0020429	43	0.00248871	979	17278	up	0.708682
Vitamin B6 metabolism	ko00750	2	0.0020429	35	0.0020257	979	17278	up	0.597507
Nicotinate and nicotinamide metabolism	ko00760	2	0.0020429	49	0.00283598	979	17278	up	0.774196
Pantothenate and CoA biosynthesis	ko00770	4	0.0040858	82	0.00474592	979	17278	up	0.690103
Biotin metabolism	ko00780	4	0.0040858	69	0.00399352	979	17278	up	0.554343
Porphyrin and chlorophyll metabolism	ko00860	14	0.0143003	155	0.00897095	979	17278	up	0.0570386
Terpenoid backbone biosynthesis	ko00900	15	0.0153218	177	0.0102442	979	17278	up	0.0778452
Monoterpenoid biosynthesis	ko00902	2	0.0020429	56	0.00324112	979	17278	up	0.83403
Limonene and pinene degradation	ko00903	4	0.0040858	27	0.00156268	979	17278	up	0.0636962
Diterpenoid biosynthesis	ko00904	10	0.0102145	104	0.00601922	979	17278	up	0.0702547
Carotenoid biosynthesis	ko00906	13	0.0132789	91	0.00526681	979	17278	up	0.0018009
Zeatin biosynthesis	ko00908	8	0.0081716	92	0.00532469	979	17278	down	0.149997
Nitrogen metabolism	ko00910	10	0.0102145	180	0.0104179	979	17278	down	0.571775
Sulfur metabolism	ko00920	2	0.0020429	121	0.00700313	979	17278	down	0.993018
Phenylpropanoid biosynthesis	ko00940	93	0.0949949	1014	0.0586873	979	17278	up	2.435e-06
Flavonoid biosynthesis	ko00941	12	0.0122574	166	0.00960759	979	17278	up	0.232216
Flavone and flavonol biosynthesis	ko00944	3	0.00306435	42	0.00243084	979	17278	up	0.427988
Stilbenoid, diarylheptanoid and gingerol biosynthesis	ko00945	5	0.00510725	70	0.00405139	979	17278	up	0.364295
Isoquinoline alkaloid biosynthesis	ko00950	4	0.0040858	101	0.00584558	979	17278	up	0.831141
Tropane, piperidine and pyridine alkaloid biosynthesis	ko00960	4	0.0040858	91	0.00526681	979	17278	up	0.765215
Aminoacyl-tRNA biosynthesis	ko00970	5	0.00510725	267	0.0154532	979	17278	up	0.999434
Biosynthesis of unsaturated fatty acids	ko01040	16	0.0163432	192	0.0111124	979	17278	up	0.079029
Carbon metabolism	ko01200	76	0.0776302	782	0.0452599	979	17278	up	2.66257e-06
2-Oxocarboxylic acid metabolism	ko01210	8	0.0081716	180	0.0104179	979	17278	up	0.806462
Fatty acid metabolism	ko01212	28	0.0286006	331	0.0191573	979	17278	up	0.0225132
Degradation of aromatic compounds	ko01220	6	0.0061287	34	0.00196782	979	17278	up	0.0112064
Biosynthesis of amino acids	ko01230	41	0.0418795	784	0.0453756	979	17278	up	0.728071
ABC transporters	ko02010	7	0.00715015	91	0.00526681	979	17278	up	0.256829
Ribosome biogenesis in eukaryotes	ko03008	1	0.00102145	357	0.0206621	979	17278	down	1
Ribosome	ko03010	7	0.00715015	930	0.0538257	979	17278	down	1
RNA transport	ko03013	5	0.00510725	617	0.0357102	979	17278	down	1
mRNA surveillance pathway	ko03015	9	0.00919305	398	0.0230351	979	17278	down	0.999733
RNA degradation	ko03018	9	0.00919305	415	0.024019	979	17278	down	0.999866
RNA polymerase	ko03020	2	0.0020429	182	0.0105336	979	17278	down	0.999721
Basal transcription factors	ko03022	1	0.00102145	204	0.0118069	979	17278	down	0.999994
DNA replication	ko03030	8	0.0081716	230	0.0133117	979	17278	up	0.952665
Spliceosome	ko03040	15	0.0153218	745	0.0431184	979	17278	down	1
Protein export	ko03060	1	0.00102145	211	0.0122121	979	17278	down	0.999996
Base excision repair	ko03410	7	0.00715015	152	0.00879731	979	17278	down	0.764645
Nucleotide excision repair	ko03420	7	0.00715015	247	0.0142956	979	17278	down	0.988104
Mismatch repair	ko03430	7	0.00715015	187	0.010823	979	17278	down	0.910837
Homologous recombination	ko03440	3	0.00306435	237	0.0137169	979	17278	up	0.999893
Non-homologous end-joining	ko03450	1	0.00102145	37	0.00214145	979	17278	up	0.884737
Phosphatidylinositol signaling system	ko04070	11	0.011236	229	0.0132538	979	17278	up	0.755419
Plant hormone signal transduction	ko04075	47	0.0480082	928	0.0537099	979	17278	up	0.811629
Ubiquitin mediated proteolysis	ko04120	6	0.0061287	615	0.0355944	979	17278	down	1
SNARE interactions in vesicular transport	ko04130	2	0.0020429	136	0.00787128	979	17278	down	0.996791
Regulation of autophagy	ko04140	2	0.0020429	110	0.00636648	979	17278	up	0.987751
Protein processing in endoplasmic reticulum	ko04141	17	0.0173647	858	0.0496585	979	17278	up	1
Endocytosis	ko04144	18	0.0183861	453	0.0262183	979	17278	up	0.959595
Phagosome	ko04145	7	0.00715015	281	0.0162635	979	17278	up	0.99671
Peroxisome	ko04146	15	0.0153218	295	0.0170737	979	17278	up	0.704465
Plant-pathogen interaction	ko04626	33	0.0337079	875	0.0506424	979	17278	up	0.996496
Circadian rhythm - plant	ko04712	4	0.0040858	141	0.00816067	979	17278	up	0.961916
