# Supplementary material for: Quantitative Changes in the Transcription of Phytohormone-Related Genes: Some Transcription Factors Are Major Causes of the Wheat Mutant dmc Not Tillering
Source: Int J Mol Sci. 2018 Apr 29;19(5):1324. doi: 10.3390/ijms19051324 (PMC5983577; doi:10.3390/ijms19051324)
Supplement: Supplementary file 1 [file ijms-19-01324-s001.zip › Table S8.xlsx]

## Sheet: Sheet1
Table S8 The top twenty significantly enriched KEGGs associated with DEGs
Pathway	KO	DEG	Gene	DEG_all	Gene_all	Enrichment Factor	Q-value
Photosynthesis	ko00195	66	180	979	17278	6.47	0
Glyoxylate and dicarboxylate metabolism	ko00630	41	196	979	17278	3.69	0
Photosynthesis - antenna proteins	ko00196	61	89	979	17278	12.1	3.88371e-53
Carbon fixation in photosynthetic organisms	ko00710	54	264	979	17278	3.61	2.35721e-10
Glycerolipid metabolism	ko00561	34	213	979	17278	2.82	4.53433e-06
Galactose metabolism	ko00052	40	320	979	17278	2.21	0.000243999
Phenylpropanoid biosynthesis	ko00940	93	1014	979	17278	1.62	0.00027272
Carbon metabolism	ko01200	76	782	979	17278	1.72	0.000298207
Fatty acid elongation	ko00062	30	215	979	17278	2.46	0.000504832
Glycerophospholipid metabolism	ko00564	39	337	979	17278	2.04	0.00203692
Fructose and mannose metabolism	ko00051	28	220	979	17278	2.25	0.00574255
Butanoate metabolism	ko00650	13	70	979	17278	3.28	0.0149588
Synthesis and degradation of ketone bodies	ko00072	7	22	979	17278	5.62	0.0165273
Fatty acid degradation	ko00071	20	148	979	17278	2.38	0.0293892
Ascorbate and aldarate metabolism	ko00053	18	127	979	17278	2.5	0.032441
Phenylalanine metabolism	ko00360	64	736	979	17278	1.53	0.0464947
Linoleic acid metabolism	ko00591	11	60	979	17278	3.24	0.054308
Starch and sucrose metabolism	ko00500	64	763	979	17278	1.48	0.117859
Arginine and proline metabolism	ko00330	27	260	979	17278	1.83	0.198098
Carotenoid biosynthesis	ko00906	13	91	979	17278	2.52	0.201701
Enrichment Factor: The percentage of A in B. A: The percentage of DEGs was annotated to a pathway in all DEGs. B: The percentage of gene was annotated to a pathway in all genes.
