# Supplementary material for: Quantitative Changes in the Transcription of Phytohormone-Related Genes: Some Transcription Factors Are Major Causes of the Wheat Mutant dmc Not Tillering
Source: Int J Mol Sci. 2018 Apr 29;19(5):1324. doi: 10.3390/ijms19051324 (PMC5983577; doi:10.3390/ijms19051324)
Supplement: Supplementary file 1 [file ijms-19-01324-s001.zip › Table S9.xlsx]

## Sheet: Sheet1
Table S9 The DEGs involved in plant hormone metabolisms
Gene ID	log2FC	FDR	Swiss-Prot_annotation	GeneName
CS42-6BL-AA1597560	-1.5238	2.13e-07	Abscisic acid 8'-hydroxylase 1	ABA8OX1
CS42-6DL-AA1693450	-1.37323	6.58e-08	Abscisic acid 8'-hydroxylase 1	ABA8OX1
CS42-6AL-AA1496950	-1.30609	6.77e-10	Abscisic acid 8'-hydroxylase 1	ABA8OX1
Wheat-newGene-4506	3.16051	9.38e-30	Abscisic stress-ripening protein 1	ASR1
CS42-2AL-AA0320460	4.60669	4.69e-34	Abscisic stress-ripening protein 3	ASR3
CS42-2BL-AA0406560	3.4932	4.6e-44	Abscisic stress-ripening protein 3	ASR3
CS42-7DL-AA1998680	-2.68746	1.87e-13	Auxin-induced protein X15	NA
CS42-7BL-AA1902590	-1.47995	0.000991227	Auxin-induced protein X15	NA
CS42-2BS-AA0477410	2.51769	1.39e-06	Auxin-induced protein X10A	X10A
CS42-7DS-AA2016650	-1.39176	1.6e-05	Auxin-induced protein 6B	NA
CS42-3B-AA0795230	-1.59012	4.8e-23	Auxin-responsive protein IAA2	IAA2
CS42-3AS-AA0678770	-1.47249	3.27e-18	Auxin-responsive protein IAA2	IAA2
CS42-3DS-AA0902110	-1.16869	1.66e-14	Auxin-responsive protein IAA2	IAA2
CS42-5AL-AA1193820	1.88628	9.88e-20	Auxin-responsive protein IAA14	IAA14
CS42-7DL-AA1987720	-1.42192	8.06e-08	Auxin-responsive protein IAA25	IAA25
CS42-7AL-AA1757190	-1.71498	1.39e-09	Auxin-responsive protein IAA25	IAA25
CS42-7BL-AA1888590	-1.54128	1.06e-05	Auxin-responsive protein IAA25	IAA25
CS42-4DS-AA1159620	-1.52892	6.24e-07	Auxin-responsive protein IAA27	IAA27
CS42-4AL-AA0974920	-1.12934	3.74e-06	Auxin-responsive protein IAA27	IAA27
CS42-4BS-AA1106160	-1.10404	1.66e-06	Auxin-responsive protein IAA27	IAA27
CS42-5AS-AA1265640	1.34121	1.81e-07	Auxin-responsive protein IAA31	IAA31
CS42-4BL-AA1069270	-1.05868	1.12e-09	Auxin transporter-like protein 2	LAX2
CS42-3DL-AA0885700	-1.20329	0.000675605	Auxin response factor 2	ARF2
CS42-7AS-AA1805950	-1.19775	0.00508159	Auxin-repressed 12.5 kDa protein	NA
CS42-2BL-AA0400900	-1.17251	1.34e-07	Auxin response factor 11	ARF11
CS42-4DS-AA1165980	-1.07345	5.37e-10	Probable auxin efflux carrier component 1b	PIN1B
CS42-4AL-AA0950220	-1.06215	1.94e-09	Probable auxin efflux carrier component 1b	PIN1B
CS42-4BS-AA1100850	-1.04549	5.6e-07	Probable auxin efflux carrier component 1b	PIN1B
CS42-7DL-AA1969450	1.25962	0.00621165	Probable auxin efflux carrier component 2	PIN2
CS42-7BL-AA1897450	1.28884	0.000766765	Probable auxin efflux carrier component 2	PIN2
CS42-3B-AA0813380	1.51955	0.000144261	Probable auxin efflux carrier component 3a	PIN3A
CS42-5BL-AA1300050	1.8793	0.00888473	Auxin-induced in root cultures protein 12 (Precursor)	AIR12
CS42-5DL-AA1428010	1.89132	0.00270849	Auxin-induced in root cultures protein 12 (Precursor)	AIR12
CS42-5AL-AA1185190	1.8124	6.56e-07	IAA-amino acid hydrolase ILR1-like 9 (Precursor)	NA
CS42-3DL-AA0884560	1.07126	0.00184242	IAA-amino acid hydrolase ILR1-like 2 (Precursor)	NA
CS42-5DL-AA1415760	-2.75156	6.28e-17	Cytokinin hydroxylase	CYP735A1
CS42-5BL-AA1287470	-2.26461	2.73e-08	Cytokinin hydroxylase	CYP735A1
CS42-5AL-AA1220440	-2.223	6.2e-12	Cytokinin hydroxylase	CYP735A1
CS42-1BL-AA0107890	-1.32929	1.17e-12	Cytokinin dehydrogenase 3 (Precursor)	CKX3
CS42-1DL-AA0184240	-1.26445	2.85e-10	Cytokinin dehydrogenase 3 (Precursor)	CKX3
CS42-1AL-AA0039220	-1.10389	0.000206506	Cytokinin dehydrogenase 3 (Precursor)	CKX3
CS42-4DL-AA1141770	-1.2691	7.66e-06	Probable cytokinin riboside 5'-monophosphate phosphoribohydrolase LOGL3	LOGL3
CS42-U-AA2108900	-1.23428	1.14e-05	Probable cytokinin riboside 5'-monophosphate phosphoribohydrolase LOGL3	LOGL3
CS42-4AL-AA0986450	-1.00388	0.000177389	Probable cytokinin riboside 5'-monophosphate phosphoribohydrolase LOGL3	LOGL3
CS42-2BL-AA0443050	-1.48138	2.7e-18	AP2-like ethylene-responsive transcription factor ANT	ANT
CS42-4BL-AA1042420	-1.47188	6.63e-11	AP2-like ethylene-responsive transcription factor ANT	ANT
CS42-2AL-AA0301600	-1.46934	4.5e-18	AP2-like ethylene-responsive transcription factor ANT	ANT
CS42-5DL-AA1422100	-1.45536	2.43e-17	AP2-like ethylene-responsive transcription factor ANT	ANT
CS42-5BL-AA1308520	-1.45514	4.17e-15	AP2-like ethylene-responsive transcription factor ANT	ANT
CS42-5AL-AA1195630	-1.31015	7.83e-14	AP2-like ethylene-responsive transcription factor ANT	ANT
CS42-4DL-AA1112370	-1.28328	8.94e-09	AP2-like ethylene-responsive transcription factor ANT	ANT
CS42-4AS-AA1028840	-1.18161	3.3e-09	AP2-like ethylene-responsive transcription factor ANT	ANT
CS42-2DL-AA0547310	-1.03694	1.6e-08	AP2-like ethylene-responsive transcription factor ANT	ANT
CS42-5DL-AA1420620	1.69635	0.000107272	AP2-like ethylene-responsive transcription factor At1g16060	At1g16060
CS42-4BL-AA1064360	-1.71303	1.82e-09	Ethylene-responsive transcription factor 1	ERF1
CS42-6DL-AA1708370	1.22346	0.000109659	Ethylene-responsive transcription factor 1	ERF1
CS42-6AL-AA1499720	1.42986	9.95e-05	Ethylene-responsive transcription factor 1	ERF1
CS42-3AL-AA0617190	-1.41823	0.00151896	Ethylene-responsive transcription factor 12	ERF12
CS42-6BL-AA1616170	1.64705	0.00067949	Ethylene-responsive transcription factor 2	ERF2
CS42-6BL-AA1581570	-2.85015	1.67e-12	Ethylene-responsive transcription factor ERF012	ERF012
CS42-6AL-AA1523690	-2.50577	5.83e-08	Ethylene-responsive transcription factor ERF012	ERF012
CS42-2DL-AA0552280	1.26954	0.00149678	Ethylene-responsive transcription factor ERF034	ERF034
CS42-2BL-AA0396300	2.16629	9.73e-07	Ethylene-responsive transcription factor ERF034	ERF034
CS42-2BL-AA0380970	-1.97684	6.55e-15	Ethylene-responsive transcription factor ERF043	ERF043
CS42-2DL-AA0502380	-1.77477	1.03e-14	Ethylene-responsive transcription factor ERF043	ERF043
CS42-2AL-AA0300300	-1.01785	0.00142943	Ethylene-responsive transcription factor ERF043	ERF043
CS42-4BL-AA1040760	-1.17795	1.25e-14	Ethylene-responsive transcription factor ERF073	ERF073
CS42-3AL-AA0613780	1.175	0.00565122	Ethylene-responsive transcription factor ERF113	ERF113
CS42-4DL-AA1150950	1.07815	9.08e-05	Ethylene-responsive transcription factor RAP2-2	RAP2-2
CS42-7AL-AA1769590	1.51376	1.78e-05	Ethylene-responsive transcription factor WIN1	WIN1
CS42-6DS-AA1733530	1.69689	0.000632621	Ethylene-responsive transcription factor WIN1	WIN1
CS42-5DL-AA1423980	1.7669	5.47e-05	Ethylene-responsive transcription factor WRI1	WRI1
CS42-5AL-AA1239850	1.82855	1.13e-05	Ethylene-responsive transcription factor WRI1	WRI1
CS42-4AL-AA0971450	1.68659	0.000275187	Ethylene receptor 1	ETR1
CS42-3AL-AA0632590	-1.8105	7.69e-07	Gibberellin 20 oxidase 2	20OX2
CS42-3B-AA0787660	-1.56425	1.07e-06	Gibberellin 20 oxidase 2	20OX2
CS42-1BS-AA0153290	2.07984	1.13e-05	Gibberellin 2-beta-dioxygenase	GA2OX1
CS42-1AS-AA0067640	3.13287	1.21e-09	Gibberellin 2-beta-dioxygenase	GA2OX1
CS42-3DS-AA0928740	-1.59224	0.00133718	Gibberellin 2-beta-dioxygenase 1	GA2OX1
CS42-3AS-AA0692510	-1.34538	8.4e-06	Gibberellin 3-beta-dioxygenase 2-1	GA3ox2-1
CS42-7DS-AA2031550	1.15726	1.11e-13	Gibberellin-regulated protein 4 (Precursor)	GASA4
CS42-7AS-AA1821120	1.19351	1.86e-12	Gibberellin-regulated protein 6 (Precursor)	GASA6
CS42_7BL_AA1863860	1.85435	0.000350808	Putative cis-zeatin O-glucosyltransferase	SB20O07.14
